# Supplementary material for: Therapeutic potential of luteolin in central precocious puberty: insights from a danazol-induced rat model
Source: Front Endocrinol (Lausanne). 2025 Sep 12;16:1666932. doi: 10.3389/fendo.2025.1666932 (PMC12463909; doi:10.3389/fendo.2025.1666932)
Supplement: Supplementary file 2 [file Table1.xlsx]

## Sheet: weight(g)
Control	Model	Luteolin（Low）	Luteolin（High）	Triptorelin
75.4	81.5	109	96.2	116.4
73.7	106	108.2	97.4	118.9
98.8	98.3	100.8	95.3	130.8
58.2	79.5	97.5	96.2	123.5
70.6	85.3	87.7	88.9	112.5
72	108.5	71.4	82.4	117.9
64.8	111.4	83.6	85.8	112.2

## Sheet: uterine wall(mm)
Control	Model	Luteolin（Low）	Luteolin（High）	Triptorelin
0.060262	0.41017	0.121078	0.185763	0.169454
0.096205	0.295471	0.183486	0.1294	0.25036
0.057271	0.250842	0.188043	0.239649	0.254416

## Sheet: corpus luteum(Nov)
Control	Model	Luteolin（Low）	Luteolin（High）	Triptorelin
2	7	4	2	5
3	9	5	4	2
1	7	3	4	5
