# Supplementary material for: Therapeutic potential of luteolin in central precocious puberty: insights from a danazol-induced rat model
Source: Front Endocrinol (Lausanne). 2025 Sep 12;16:1666932. doi: 10.3389/fendo.2025.1666932 (PMC12463909; doi:10.3389/fendo.2025.1666932)
Supplement: Supplementary file 3 [file Table2.xlsx]

## Sheet: LH(mIU-ml)
Control	Model	Luteolin（Low）	Luteolin（High）	Triptorelin
19.1	52.52	37.4	37.54	23.55
18.26	51.39	37.65	37.49	23.49
18.51	51.04	37.31	36.91	23.57
18.27	51.78	37.46	36.15	23.62

## Sheet: FSH(mIU-ml)
Control	Model	Luteolin（Low）	Luteolin（High）	Triptorelin
47.06	113.9	100.32	91.13	62.33
47.66	114.13	100.17	89.7	61.81
48.66	112.96	101.46	92.36	62.42
48.03	113.93	100.37	91.19	62.62

## Sheet: E2(pg-ml)
Control	Model	Luteolin（Low）	Luteolin（High）	Triptorelin
47.705	116.767	92.5995	85.5856	60.5245
48.2566	115.664	93.4664	85.3229	59.2373
48.5719	116.137	92.7309	84.0882	59.4737
48.3354	116.794	92.8885	84.7187	60.6821
