# Supplementary material for: Therapeutic potential of luteolin in central precocious puberty: insights from a danazol-induced rat model
Source: Front Endocrinol (Lausanne). 2025 Sep 12;16:1666932. doi: 10.3389/fendo.2025.1666932 (PMC12463909; doi:10.3389/fendo.2025.1666932)
Supplement: Supplementary file 4 [file Table3.xlsx]

## Sheet: Sheet1
luteolin	CPP	luteolin AND CPP
NOX4	LHCGR	XDH
AKR1B1	MKRN3	MAOA
CDK5R1 CDK5	KISS1R	APP
XDH	STON1-GTF2A1L	PARP1
MAOA	KISS1	MMP9
FLT3	DLK1	MMP2
CA2	GNAS	CYP1B1
CCNB3 CDK1 CCNB1 CCNB2	GNRH1	HSD17B1
ALOX5	IGF1	HSD17B2
ADORA1	NR0B1	CYP19A1
CA7	CYP21A2	ESR2
GLO1	CYP19A1	CSNK2A1
APP	LEP	ESR1
SYK	GNRHR	PTGS2
GSK3B	COL2A1	CFTR
PARP1	GH1	CDK2
TTR	GHR	TERT
MMP9	FBN1	CDK1
CA12	POMC	TYR
MMP2	KMT2D	AHR
CA4	PROKR2	IGF1R
MMP12	TACR3	EGFR
CD38	PRL	F2
CYP1B1	FGFR1	AURKB
ABCG2	FSHR	PIK3R1
AKR1B10	ESR1	PTK2
TNKS2	AMH	MMP13
TNKS	IGFBP3	PLK1
TOP1	TAC3	NEK2
ARG1	LEPR	ALK
PTPRS	CGA	AKT1
ABCC1	CYP17A1	AKR1C2
HSD17B1	FSHB	AKR1C3
ACHE	MAGEL2	AR
CDK6	HRAS	CCND1
ABCB1	HSD3B2	CASP3
HSD17B2	AR	CCNB1
CYP19A1	INS	CD40LG
ESR2	CYP11B1	CDK4
ADORA2A	CGB5	CDKN1A
CSNK2A1	ANOS1	ERBB2
ALOX15	LIN28B	ICAM1
ALOX12	SNRPN	IFNG
ESR1	NR3C1	IL2
PTGS2	NF1	IL4
CFTR	SHBG	IL6
AMY1A	UBE3A	IL10
GRK6	NDN	INSR
CA1	PWRN1	JUN
CA9	NR5A1	MDM2
CDK2	CHD7	MMP1
TERT	PNPLA6	PCNA
CDK1	IGFALS	PPARG
TYR	MC2R	PTGS1
AHR	STAR	RB1
ESRRA	LHB	TNF
GPR35	SRD5A2	TP53
AVPR2	PTPN11	MAPK14
IGF1R	LOC106780800	CCNA2
EGFR	GLI3
F2	HESX1
PIM1	LMNA
AURKB	PTCH1
DRD4	GHRH
MPO	SHH
PIK3R1	SRY
DAPK1	LRRC56
PYGL	PTH1R
SRC	KRAS
PTK2	INSR
KDR	MEG3
MMP13	RAB23
MMP3	KDM6A
CA3	NPVF
PLK1	MEN1
CA6	SST
PKN1	PPARG
CA14	AIP
MET	TSHR
NEK2	BRAF
CXCR1	CDKL5
CAMK2B	MAP2K1
ALK	HSD17B3
AKT1	ADIPOQ
NEK6	TNXB
PLA2G1B	FGF8
CA5A	FNTA
BACE1	LRP5
AXL	GHRL
NUAK1	HERC2
AKR1C2	PWAR1
AKR1C1	PROP1
AKR1C3	SOX9
AKR1C4	IGFBP1
CA13	PAPSS2
AKR1A1	NRAS
PFKFB3	OFD1
PLG	CDON
KDM4E	PRKAR1A
AR	MECP2
ADCY2	DDX3X
XIAP	BSCL2
BIRC5	LEPQTL1
CCND1	LOC106799833
BCL2L1	IL17RD
CASP3	RTL1
CASP7	POU1F1
CASP9	SMO
CCNB1	H19
CD40LG	BGLAP
CDK4	BDNF-AS
CDKN1A	H6PD
ERBB2	ADCY3
GSTP1	PDE11A
HMOX1	AGPAT2
ICAM1	PROK2
IFNG	HS6ST1
IL2	LOC110631417
IL4	DMXL2
IL6	CAV1
IL10	IPW
INSR	MIR4713HG
JUN	PIRC66
MCL1	SOX3
MDM2	FMR1
MMP1	TCF20
NFKBIA	HBB
NOS2	PDYN
PCNA	WT1
PPARG	GRIA1
MAPK1	CEP152
MAPK3	SOX10
PRSS1	IL6
PTGS1	ESR2
RB1	CYP11A1
RELA	NPY
SLC2A4	PTH
TNF	TBX3
TOP2A	PLAGL1
TP53	TUBGCP5
VEGFA	PGR
PTGES	SLC34A1
NUF2	GABRA1
DPP4	IGF2
MAPK14	SPEN
NCOA2	GLI2
CCNA2	OTX2
	MAB21L2
	RAF1
	CAVIN1
	SIM1
	ADCY4
	ADCY8
	NPFF
	PRLH
	RNF216
	NPFFR1
	SOS1
	SCN1A
	NPAP1
	TSC2
	OCA2
	GHSR
	SMAD4
	TGFB1
	SHOX
	EP300
	BBIP1
	HSD11B1
	SMAD5-AS1
	LHX4
	MEGF8
	MC4R
	FLRT3
	RMRP
	GATA4
	SNORD115-1
	HCRT
	IGSF1
	NNT
	EGF
	SOX2
	NFIX
	BMP15
	FOS
	SRCAP
	GJB2
	SMCHD1
	NPTX1
	KCNT1
	STAT3
	APC
	STK11
	IRS1
	TBC1D24
	PTEN
	SIX3
	GPR101
	SCLT1
	TNF
	GRB10
	RASA2
	INHBB
	SASS6
	SCN2A
	CDKN1C
	PLCB1
	CYP3A4
	PCSK1
	SUPT16H
	CNTNAP2
	FGF23
	EXT2
	LOC110673972
	ACAN
	TP53
	KANSL1
	RETN
	NCF1
	TSC1
	EHMT1
	ZIC2
	RIT1
	PRKACA
	PRKACB
	PURA
	MC3R
	IQSEC2
	SNORD116-1
	IGFBP2
	BMP2
	USP8
	PHEX
	LZTR1
	MRAS
	RAB11A
	AKT1
	WNT4
	ALMS1
	TGFA
	SOST
	XIST
	POLR3A
	CGB3
	ZFPM2
	VDR
	IFNG
	ELN
	LRBA
	NIPBL
	HYMAI
	LOC129994826
	CREBBP
	KMT2B
	PLIN1
	ARMC5
	GAS1
	LHX3
	SLC25A22
	GALNT3
	PDE8B
	PRKACG
	DMP1
	SLC34A3
	MEPE
	STX1A
	GRIN1
	SCN1B
	GTF2I
	LOC107133510
	EMSLR
	ATM
	DHH
	NSMF
	HSD3BP4
	TCF12
	NODAL
	CERNA3
	ARID1A
	RAI1
	NOTCH2
	TGIF1
	GK
	DHX37
	FLII
	ZMPSTE24
	ABCC8
	FTO
	NSD2
	AFP
	IGF1R
	PCNT
	TEMPS
	REN
	HLA-DQB1
	CRH
	COL1A1
	FGD1
	INSL3
	CD36
	CTNNB1
	BMP6
	SOX6
	SLC12A5
	KMT2C
	LDLR
	IDH1
	SNORD15A
	WWOX
	IGSF10
	GHRHR
	HLA-DRB1
	KCNQ2
	STIL
	ADRB3
	APOE
	SOX2-OT
	ALG6
	TP63
	PIGT
	LIMK1
	CLIP2
	ALB
	BDNF
	EFHC1
	SCN8A
	LOC106099062
	FGFR3
	RFC2
	SMARCA4
	WRN
	CYP1B1
	NLGN3
	AIRE
	PIGA
	BMP4
	CYB5A
	ARX
	MRAP
	HTR1A
	NHLH2
	SLC35A2
	KLK3
	MAP2K2
	ERBB2
	INHA
	LOC126861520
	MLXIPL
	BAZ1B
	EIF4H
	FKBP6
	GTF2IRD1
	TBL2
	BCL7B
	DNAJC30
	BUD23
	GTF2IRD2
	METTL27
	VPS37D
	TMEM270
	VIM
	SH3BP2
	SERPINE1
	PMM2
	FGFR2
	DISP1
	TUBA1A
	CPLX1
	SRD5A1
	FNDC5
	GBA1
	DLL1
	KCNA1
	DEAF1
	PNKP
	TXNRD2
	CANT1
	AKR1C3
	FOXH1
	LPL
	ASXL3
	EXT1
	ARNT2
	RALGAPB
	LOC108281177
	APOB
	SMARCA2
	POF1B
	LMNB2
	GLA
	VAV1
	KMT2A
	SLC32A1
	CALCA
	CCND1
	CTBP1
	CYP17A1-AS1
	GNAS-AS1
	RAD21
	PCDH19
	FOXL2
	OXT
	UCP3
	CRIPTO
	MMP2
	HPRT1
	RAB18
	IHH
	AMHR2
	LETM1
	FGFRL1
	TONSL
	IDH2
	NRXN1
	NPY1R
	AKR1C2
	H4C5
	CYP27A1
	TRH
	TGFBR2
	TBX19
	ATRX
	CYP1A1
	DHCR7
	ZNF526
	CASK
	FLI1
	GNAO1
	GRM7
	MOG
	SIK1
	CTSH
	P2RY11
	TNFSF4
	NEUROD2
	PIGQ
	HNRNPR
	TRIM8
	ZNF365
	PIGP
	HR
	PCSK9
	CUL4B
	PAX3
	ZFP57
	FREM1
	KCNJ11
	SLC2A1
	BBS4
	NLRP5
	LIPE
	KIT
	MYC
	GALT
	KCNQ3
	IGF2R
	HSD3B1
	MACROD2
	CBX2
	SPTAN1
	SALL1
	TSHB
	SMPD1
	IGFBP5
	CBS
	HSD17B4
	TUBB2B
	ASAH1
	RNU4ATAC
	SNHG14
	XYLT1
	BCS1L
	PPP1R13L
	SERPINA1
	SMC1A
	TFE3
	TNRC6B
	MSL3
	PIGF
	HAMP
	KCNQ1OT1
	ESRRB
	GJB6
	CCK
	LOC100507346
	GH2
	SHANK3
	UCP1
	AREG
	GRIN2A
	APOA1
	BTK
	UGT1A1
	HTR2C
	TBX5
	DEPDC5
	ADRB2
	PHF21A
	EIF5A
	POLG
	GABRG2
	NSD1
	AFF2
	CSGALNACT1
	MTOR
	PLAG1
	CYP1A2
	ANKRD11
	BBS7
	CEP19
	NONO
	NKX2-1
	TBCK
	SPTBN1
	TBX1
	CFTR
	PIK3CA
	MIRLET7B
	DYRK1A
	TNFRSF11B
	ADCY1
	GPT
	SYNGAP1
	LIPC
	CSH2
	SAMD9
	MKRN3-AS1
	COMT
	S100B
	BRCA1
	ATR
	KIF21A
	KRT17
	NOBOX
	GRM1
	CD40LG
	DIAPH2
	SLC6A1
	LGR6
	BRCA2
	PTTG1
	CSH1
	GABRG3
	CYP27B1
	SMARCA5
	ERCC4
	HNRNPUL2-BSCL2
	SZT2
	ACVR2A
	MIA3
	ERCC2
	GPR161
	MMP14
	TANGO2
	CDKN2A
	LOC124902337
	TGFB2
	KRT1
	SCN1A-AS1
	LOC102724058
	IFT27
	GABRB2
	EYA1
	AGTR1
	FOXP2
	SCN9A
	RAB5A
	TGFBR1
	SLC6A4
	MAPK14
	NDP
	KCNK9
	CHRNA2
	STXBP1
	MSMO1
	USP7
	NBN
	ARID1B
	PDGFRB
	TMX2-CTNND1
	WNT3A
	NKX2-5
	H3-3B
	KCNQ1
	BMPR1B
	DKK1
	F12
	RAB39B
	RAB27A
	STAT5A
	GABBR1
	DHRS11
	VHL
	BBS9
	COL25A1
	PYY
	HBG1
	HBB-LCR
	CRHR1
	TLX1NB
	CETP
	STS
	GLI1
	RAB3GAP2
	PIGG
	AHR
	HBE1
	ACE
	MMP1
	TWIST1
	STUB1
	HMGA2
	SPAST
	AVP
	NF2
	GPER1
	CRP
	INPPL1
	LIF
	KITLG
	MDM2
	PRLR
	NCAM1
	SMAD3
	EIF2B2
	IGFL3
	SMC3
	WNT1
	STRADA
	SRPX2
	LOC102724428
	BLVRB
	ECT2
	LOC126805877
	TIMP1
	BMP3
	HSD17B1
	AGT
	MEST
	RBBP8
	TNNT2
	AAAS
	EBF2
	TM7SF3
	NAGLU
	IL1RN
	ACVR1
	CYP11B2
	GDF9
	FST
	ERCC8
	NIPA2
	CHD2
	TNFSF11
	SP1
	GABBR2
	EIF2B5
	SETD2
	ADNP
	NIPA1
	GFAP
	EZH2
	NPY5R
	TPO
	NOG
	EGFR
	RUNX2
	SREBF1
	ZIC3
	KAT6B
	RAB10
	RAB8A
	RAB35
	TRHR
	PCNA
	CHD8
	MAPT
	MYH7
	F2
	BAP1
	SMAD2
	TGFB3
	ANCR
	UBE2D1
	CYFIP1
	PEG10
	NPC2
	BEND6
	GLS
	DMD
	BANF1
	TPP1
	ERCC3
	ERCC6
	SUFU
	SLC25A13
	CFC1
	BBS1
	NLRP7
	SPTB
	VAX1
	GJC2
	GABRD
	SOD2-OT1
	NEK2
	ACP5
	SPG11
	ESX1
	ABCG8
	ERBB4
	GABRB3
	ZP2
	CARS1
	RAB21
	NUDT10
	PABPC1
	NR1H2
	SLC35D1
	C11orf65
	CDK1
	MEG8
	ATP6V1B1
	RAB3GAP1
	BRCC3
	AKT2
	LIPA
	BCL2
	RASA1
	MIRLET7C
	RUNX1
	GJA5
	RECQL4
	GCG
	NPC1
	ERCC1
	ERG
	DIO3
	AGL
	SREBF2
	IDUA
	LOC109623489
	NOS3
	C1orf141
	CHST8
	HEXA
	NOTCH1
	IL1RAPL1
	GK2
	NR0B2
	KIF7
	CHRNG
	CENPJ
	GMNN
	SNURF
	HOXD13
	XPA
	EIF2B4
	SSTR5
	ABCC9
	TBX20
	NCOA6
	P4HB
	ARL13B
	RAB28
	RAB38
	RAB31
	RAB3IP
	RAB17
	ATRN
	RAB34
	CPLANE2
	MAOA
	NLRP2
	DYNC1I2
	PADI6
	ZNF445
	KHDC3L
	FAM50B
	ZDBF2
	OOEP
	PDGFB
	GREM1
	PNPLA2
	ATP10A
	SNORD108
	SNORD64
	SNORD109B
	SNORD107
	ABCG5
	DDC
	TPH1
	SCARB1
	SMARCB1
	CIDEC
	XPC
	JAG1
	ENPP1
	STAG3
	ZNF597
	ZAR1
	EPM2A
	SUPT5H
	TRC-GCA24-1
	BMAL1
	MSX1
	CHRNA4
	CHRNB2
	MCHR1
	CCL5
	PRKCQ
	IL23R
	APP
	GRIN2B
	HNF4A
	ALDH18A1
	PDS5A
	CHIT1
	FOXF1
	DRD2
	SSTR2
	MAOB
	SSTR3
	SSTR1
	SSTR4
	IDS
	PCDH10
	RAD51
	CHD4
	LSS
	MAMLD1
	NLGN4X
	AMACR
	CD34
	DDHD1
	AGPAT1
	NFKB1
	F5
	CLN3
	MTHFR
	NEU1
	MUC1
	AARS1
	PABPC3
	OXTR
	ROCK1
	IL10
	VCP
	H3C12
	H3C13
	DDB2
	CYFIP2
	DPY30
	SOSTDC1
	COG4
	SYP
	JMJD1C
	BMPR2
	SMAD6
	CCR3
	CYP2B6
	GDF6
	PAX6
	LMBR1
	IGFBP6
	PDE2A
	HNRNPU
	SOD1
	KMT5B
	ADIPOR1
	ARRB2
	DNAI7
	ERCC5
	GAD2
	H2AX
	NAGA
	GZMB
	REEP1
	SLC5A2
	GABRA5
	H3-4
	PEG3
	H3-5
	H3-7
	PSAP
	INHBA
	POMGNT1
	FUT8
	WNT10B
	TLE6
	SPRED1
	SGCE
	H2AC20
	GATA2
	MAGED1
	LOC124902571
	SUZ12
	EWSR1
	PABPC4
	KDM1A
	TSPAN12
	EMX2
	CAMKMT
	PARP1
	H3C14
	MADD
	BBS10
	PAM16
	GCK
	TERT
	BTD
	FABP4
	ARHGEF9
	MYH6
	CLCN6
	CRELD1
	NELFA
	GBA2
	IQCE
	CPLANE1
	ANKUB1
	SLC17A5
	ADA
	TH
	CDK5RAP2
	LPIN1
	GPAT3
	FOXO1
	CHGA
	FGF10
	ARSA
	NSUN2
	DES
	DOT1L
	GAMT
	IL1B
	FGF18
	FZD4
	FBN2
	AGTR2
	GPAA1
	PDGFRA
	SDHB
	DARS2
	PWAR5
	SNORD109A
	PWAR6
	PWARSN
	SNORD115-10
	SIX6
	CALB2
	CNC2
	TRPM6
	SMYD3
	OFCC1
	STIMATE
	PLEKHA8P1
	STIMATE-MUSTN1
	SAMMSON
	LINC01507
	LINC01095
	LINC02763
	LINC02497
	LINC02964
	RPL23AP28
	NPAP1P6
	EXTL3
	IL1A
	IFT81
	IRF6
	PGAP3
	MYO15A
	SPDYE12
	LEF1
	RTL6
	RTL5
	MEG9
	RAD23A
	ZEB2
	HIF1A
	APTX
	DBH
	SMS
	PIK3CG
	SGSH
	SMARCA1
	BMPR1A
	IGFBP4
	HSD17B2
	FMO1
	SNAP25
	RARA
	DAZ4
	BBS2
	CEP290
	IFT172
	IFT74
	KIAA1549
	CLN5
	NRXN2
	GALC
	TFEB
	NGF
	SLC10A7
	MIR216A
	RBP3
	CTSD
	EMG1
	ASPM
	TERC
	ACVRL1
	UCP2
	CHRNA3
	BMP8B
	DGAT1
	SLC6A3
	CNR1
	SMAD1
	SMAD5
	HMGN1
	SLC26A2
	RET
	AIC
	MLH1
	AXIN1
	PCYT1A
	DHX9
	ADIPOR2
	C9orf72
	AGRP
	MBOAT4
	MECOM
	DCDC1
	MMP13
	MSH6
	AKAP1
	NIPAL4
	PPARGC1A
	ATXN2
	FOXG1
	PRRT2
	WDR62
	CYP7B1
	SCN5A
	ANTXR1
	SLC2A10
	SLC9A6
	JARID2
	WDR5
	FBLN2
	LIG3
	MLX
	NFKB2
	ACVR2B
	OPRM1
	ADAMTS13
	HTR2A
	BMP7
	GNB3
	MSTN
	ACVR1B
	CDK12
	CHRNA1
	CHRNA5
	CYP2A6
	DRD5
	FMO3
	TGFBR3
	BCAT1
	BUB3
	CHRNA7
	CHRNB1
	CHRNB4
	CHRNE
	DRD1
	GDF2
	PPIF
	SMAD7
	DRD3
	GRK3
	LEFTY2
	BMP5
	CHRND
	CRHR2
	GDF11
	SLC12A7
	SULT1A1
	UGT2B7
	ALDH1B1
	HTR5A
	OPRD1
	OPRK1
	CHRNA6
	EML1
	INSRR
	LEFTY1
	CHRNA9
	CHRNB3
	PCM1
	TACC1
	ACVR1C
	ADAMTS9
	BMP10
	CBR3
	FMN2
	GDF3
	SLC2A6
	UGT2B4
	ANKK1
	B3GNT5
	CHFR
	EME1
	GDF7
	PENK
	SLC2A12
	CHRNA10
	GDF1
	HIVEP1
	NEK4
	CEP70
	DOK5
	GDF10
	TAX1BP1
	TENT5A
	FGFR1OP2
	INHBE
	MFHAS1
	INHBC
	LEPROTL1
	ZNF71
	CITED4
	GLB1
	HDAC9
	KCNA3
	SP7
	DGAT2
	FUT6
	GNG3
	GZMH
	GPAT4
	FITM2
	LGALSL
	MOGAT1
	LDAF1
	GM2A
	FEN1
	PPT1
	WASHC5
	PLIN2
	ARFGEF2
	MCPH1
	ENO2
	SLC10A2
	TCF7L2
	H4C16
	MITF
	EMD
	MBD5
	CFDP1
	XRCC5
	ATRIP
	CREB1
	LRP6
	CACNA1C
	TNFRSF8
	SMN1
	SMN2
	ERAS
	LOC110386951
	NALCN
	CD40
	SALL4
	FLCN
	RHD
	RBFOX2
	MIR24-1
	TUBB4A
	MIR93
	SNCA
	CRLF3
	EVI2A
	EVI2B
	MCOLN1
	AHSG
	NR1H4
	CAV3
	PVALB
	HUWE1
	NBAS
	CUL7
	OBSL1
	CCDC8
	CFL1
	AUTS2
	RHO
	SGPL1
	CHEK2
	H2AC18
	PIGL
	MIR9-1
	KCNJ5
	KCNB1
	CELSR3
	RPA1
	HELLS
	GAD1
	SELE
	PTDSS1
	SPRTN
	PRDM9
	CEP192
	TRAIP
	MMP9
	CTSA
	PGAP1
	BAZ1A
	PAXIP1
	RTEL1
	UGCG
	PTPN22
	CACNA1A
	TARDBP
	CD59
	FUS
	HTT
	ATXN10
	LCLAT1
	CACNB4
	MBOAT2
	BLZF1
	FBLN5
	LTBP4
	PIGO
	PIGV
	ATOH7
	UGT1A6
	UGT1A10
	UGT1A4
	UGT1A7
	UGT1A8
	RB1
	STAG2
	ADSL
	CASP3
	APOA2
	KRT16
	PMS2
	POLR2A
	SDHD
	RIPPLY2
	TEAD1
	PAPPA2
	XRCC6
	CDKN2B-AS1
	ALMS1-IT1
	MIR4733HG
	LOC111811965
	LOC126806252
	ATP1A2
	TUBG1
	CTCF
	GPHN
	PAFAH1B1
	FDXR
	METAP2
	TBC1D4
	RARS2
	NMB
	FGD3
	SCG2
	TRO
	SNORA35
	LINC02250
	SNORD115-2
	SNORD115-48
	SNORD116-12
	SNORD116-2
	SNORD116-25
	SNORD116-26
	SNORD116-27
	SNORD116-29
	SNORD116-3
	SNORD115-11
	SNORD115-12
	SNORD115-13
	SNORD115-14
	SNORD115-15
	SNORD115-16
	SNORD115-17
	SNORD115-18
	SNORD115-19
	SNORD115-20
	SNORD115-21
	SNORD115-22
	SNORD115-23
	SNORD115-25
	SNORD115-26
	SNORD115-29
	SNORD115-3
	SNORD115-30
	SNORD115-31
	SNORD115-32
	SNORD115-33
	SNORD115-34
	SNORD115-35
	SNORD115-36
	SNORD115-37
	SNORD115-38
	SNORD115-39
	SNORD115-4
	SNORD115-40
	SNORD115-41
	SNORD115-42
	SNORD115-43
	SNORD115-44
	SNORD115-5
	SNORD115-6
	SNORD115-7
	SNORD115-8
	SNORD115-9
	SNORD116-10
	SNORD116-11
	SNORD116-13
	SNORD116-14
	SNORD116-15
	SNORD116-16
	SNORD116-17
	SNORD116-18
	SNORD116-19
	SNORD116-21
	SNORD116-23
	SNORD116-24
	SNORD116-4
	SNORD116-5
	SNORD116-6
	SNORD116-7
	SNORD116-8
	SNORD116-9
	SNORD115-24
	SNORD115-27
	SNORD115-28
	SNORD115-45
	SNORD116-20
	SNORD116-22
	SNORD116-28
	SNORD116-30
	PWAR4
	SNORD115-46
	SNORD115-47
	LOC112272578
	LOC112272579
	LOC121847940
	LOC125078046
	LOC125078047
	LOC126862076
	RNF135
	SLC25A24
	GTF2H5
	TAB2
	CCL26
	SLC6A8
	RASGRF1
	UTY
	TFAP2A
	NIN
	DNM3
	ADAP2
	E2F1
	GNAQ
	SPARC
	KDM5B
	CYP7A1
	FOXE1
	MYH3
	ABCA1
	CLOCK
	XRCC4
	MYOD1
	PDE4D
	FGF2
	PTPRC
	BCR
	ALK
	PRKCG
	CACNA1H
	NR2F2
	IRS2
	SPTBN2
	GPAM
	FXR2
	SHANK1
	TASP1
	AGPAT3
	AGPAT4
	AGPAT5
	CAVIN3
	LPCAT4
	SERTAD1
	MRAP2
	CAVIN4
	GPAT2
	MIR302F
	TYR
	NANS
	ASXL1
	CEACAM3
	PITX2
	ANK3
	SCN4A
	TMOD3
	H19-ICR
	HIF1A-AS3
	LOC107303340
	FLNA
	RBX1
	KCNJ2
	VPS35
	CFL2
	FKBP10
	TUBB
	HLA-G
	HDAC1
	NSFL1C
	SOD2
	CEP63
	INS-IGF2
	DUPXP11.23P11.22
	PAX7
	ACTN4
	FGF4
	ODC1
	CDK4
	ALDH7A1
	LCAT
	MC1R
	RPS27A
	AP3B2
	NES
	PIGK
	H4C6
	DGCR5
	UBC
	TAX1BP3
	ETS2
	PPARA
	TET2
	MBD3
	AHDC1
	STRC
	ADGRG1
	RUSC2
	OCEL1
	OR3A3
	SLF1
	OR1E2
	TAS2R39
	MPLKIP
	SI
	PGR-AS1
	PBX1
	PCK1
	OPN4
	SNAPIN
	LOC108281182
	CGNL1
	KRCC1
	CAMK2G
	TRIP11
	EIF4E
	SLC1A2
	GRIN2D
	ATP1A3
	DICER1
	ATP7B
	SCNN1G
	KCNA2
	KDM5C
	GRIN2C
	KAT6A
	KDM6B
	NLGN1
	SLC12A6
	UBE2L3
	RAP1A
	PHF8
	KCNQ5
	SETD1A
	SHANK2
	KMT2E
	MICU1
	NLGN2
	STX1B
	ASH2L
	DNMT3L
	IMMT
	RBBP5
	BRAT1
	KCNT2
	LGI2
	MCU
	SETD1B
	SPTBN4
	NLGN4Y
	PFDN5
	TRAPPC10
	ZBTB24
	WDR82
	DIPK2B
	PLAAT5
	PAGR1
	NNAT
	C19orf81
	MIR199A1
	MCTS2
	UBE3C
	AURKA
	UPF1
	NDUFAF2
	HMGCR
	CYP46A1
	PLEC
	CABLES1
	PRKN
	NGFR
	KCNJ10
	TNFRSF13B
	SYNJ1
	CLCN5
	UBB
	SFPQ
	MDC1
	RFX1
	ARSK
	COPS8
	NFATC1
	MEFV
	EPO
	PLK4
	CENPE
	CYP26B1
	R3HCC1
	SPP1
	H2AZ1
	FIGN
	RASIP1
	EP400
	H2AZ2
	ZNHIT1
	EID3
	LMBRD2
	STPG2
	CST3
	SHOX2
	DNAH1
	TGM1
	MYOG
	H3-3A
	SORBS1
	COL10A1
	GOT2
	SCN3A
	CACNA1E
	HCN1
	ITPA
	ST3GAL3
	CACNA2D2
	KCNH5
	RHOBTB2
	KCNC2
	UBA5
	MYH8
	PHACTR1
	ARHGEF15
	CYB561D2
	EWSAT1
	HEXA-AS1
	NPHP3-ACAD11
	MYHAS
	MESTIT1
	TONSL-AS1
	LOC101928965
	MIR6893
	LOC127898564
	LOC130002651
	LOC130060994
	LOC130062899
	LOC126860395
	LOC126862363
	LOC114803470
	WT2
	LOC126860216
	UGT2B15
	SPG7
	USH2A
	CAT
	NAA10
	IL6ST
	EFEMP2
	PARN
	PLAAT3
	SLX1A-SULT1A3
	ETS1
	ETFA
	STX5
	OGA
	RNF213
	CEP135
	RAB6B
	MNT
	CNBP
	CASP8
	ID2
	NKX2-2
	UVSSA
	DUX4
	NTRK1
	POU5F1
	PRKAR2A
	ETV4
	ETV7
	TTF1
	GNRHR2
	SEMA3F
	C1R
	H4C7
	LINC01672
	KIF21B
	ATP6V0A2
	CHD3
	MSH2
	SDHA
	GABRA2
	MARK3
	MYH11
	ANO1
	CDK5R1
	HNMT
	YWHAH
	COL6A1
	DDB1
	E2F4
	MAP2
	CCL7
	PLP1
	TOP3A
	KCNJ12
	MYO5B
	SDHC
	DRG2
	IFITM1
	COPS3
	LLGL1
	NFIC
	OMG
	RFX2
	RFX3
	SLC4A5
	TMEM127
	CTCFL
	TFDP2
	TOM1L2
	APOBEC1
	COTL1
	MFAP4
	NSMCE3
	RNF41
	TRIM27
	DRC3
	RILPL1
	UTP6
	VCPIP1
	ATAD5
	IFT25
	NT5M
	GATD3
	TEFM
	WASHC4
	WDR41
	MAGEB4
	MED9
	RAB11FIP4
	RABL2A
	SMCR8
	SPPL2C
	ZNF274
	BLOC1S4
	COPRS
	WASHC3
	GID4
	LRRC37B
	STH
	WASHC1
	CIMAP3
	ZNF595
	MIR30C1
	MIR1207
	ALMS1P1
	MIR3157
	RAI1-AS1
	FAM106B
	SNORD65
	TRD-GTC9-1
	COTL1P1
	EEF1A1P43
	SRP68P1
	LOC108281181
	LOC130060655
	LOC106020709
	LOC106020710
	LOC106020711
	LOC106020712
	LOC108745275
	LOC108745276
	LOC130060654
	LOC130060656
	DEL17Q11.2
	TOR1A
	NPPC
	HSPB1
	TNC
	CDKN1B
	TCF4
	CCND3
	RNF2
	SMYD2
	THUMPD1
	VLDLR
	LRP8
	MBD4
	TTN
	B3GALT6
	SGO1
	B4GALT7
	IL18
	CSNK2A1
	PIK3R1
	TARS1
	DNA2
	GTF2E2
	NUP85
	RNF113A
	ZNF699
	CCL2
	KIF15
	IFT140
	PTHLH
	LEMD3
	GSTA3
	IQGAP2
	RPL17
	PHLDB1
	YEATS2
	PGBD2
	CCDC26
	GDF15
	BCL6
	PRKDC
	MMP7
	YWHAG
	CYP24A1
	LIG1
	MAX
	TRPC3
	YWHAB
	YWHAQ
	TFAP2B
	XRCC1
	YWHAZ
	FZD9
	LIMK2
	MAGI2
	HIP1
	NRG3
	CLDN4
	MNX1
	CLDN3
	PDLIM1
	RUNX1T1
	DOCK7
	GALNT11
	LAT2
	CETN3
	CLN6
	GALNT17
	PACS2
	UBR5
	DLX6
	NIF3L1
	NOP2
	NSUN4
	NSUN5
	ABHD11
	EYA3
	MXD1
	NSUN3
	ABHD10
	CNTLN
	MXD4
	NSUN6
	TRMT112
	BCL7A
	BCL7C
	GALNTL6
	PRDM8
	ABHD13
	ABHD1
	ABHD14A
	CALN1
	MLXIP
	MTERF4
	NSUN7
	TRIM50
	DZANK1
	CMC4
	HAPSTR1
	RFX8
	SSC4D
	CTAGE6
	POM121C
	RCC1L
	GTF2IRD2B
	OR8J1
	SPDYE1
	TRIM73
	TRIM74
	CASTOR2
	NSUN5P2
	STAG3L1
	STAG3L4
	NSUN5P1
	STAG3L2
	STAG3L3
	BICDL3P
	SNORA14A
	SPDYE7P
	LINC00851
	GTF2IP1
	GTF2IRD2P1
	SPDYE10
	SPDYE8
	SPDYE9
	SPDYE14
	GTF2IP4
	SPDYE15
	SPDYE13
	WBSCR2
	WBSCR23
	LOC106029312
	LOC106029311
	LOC106029313
	LOC108228208
	LOC108228209
	MT-CYB
	PALD1
	ERCC8-AS1
	RECQL
	FAS
	GATA3
	MIR221
	MIR222
	PDIA4
	NR1I2
	CYP26C1
	ASXL2
	CEP57
	IL4
	LMNB1
	FDX1
	NUCB2
	ADAM10
	PLK1
	CCNB1
	THRA
	TBK1
	HDAC6
	CSF1R
	DNMT3B
	ACTB
	DNM1
	PRKAA2
	GLUL
	SLC1A3
	CAD
	NCOA3
	OGG1
	PRMT1
	PTK2
	CRYAB
	DDIT3
	EEF1A2
	EHMT2
	GABRB1
	HEXB
	MYCN
	NFATC2
	PRKAR1B
	SCN2B
	SLC25A12
	UBE2N
	APEX1
	ATP2B3
	CDKN2B
	CNTN2
	GABRA3
	GABRA4
	GLRA1
	GNB1
	MCM4
	NUP98
	PLD2
	SLC25A1
	ABHD5
	ATF1
	CFLAR
	DLX5
	DNAJB1
	ETV1
	FAM20C
	HABP2
	ILK
	MARK4
	MUTYH
	NDUFV1
	PNPO
	PSMC3
	PSMD4
	SCN4B
	TLE1
	TNFSF10
	TP73
	TSPO
	VAMP2
	ADAM22
	CIC
	KREMEN1
	PAX9
	PRMT7
	PSMD14
	PSMD2
	RASSF1
	SCN11A
	SLC13A5
	ZYX
	ASPA
	CUL4A
	DNTT
	FGF12
	HGFAC
	KAT8
	PRDX3
	PRKAR2B
	PSMC4
	PSMD12
	RNF8
	SLC22A18
	SRD5A3
	TACC3
	TAF15
	ACTL6B
	AP3D1
	CETN2
	CLCN4
	ERF
	MARK1
	PBK
	PRKX
	PSMD1
	SLC13A3
	SLC45A2
	SRGAP1
	SUMF1
	HEPACAM
	MC5R
	PIGB
	PMS1
	RPL7A
	STRA6
	ALDH1L1
	ALG13
	ASH1L
	ATXN2L
	CNPY3
	CYTH2
	EDN2
	GABRR2
	GAN
	HSPB2
	KCNAB1
	KLK10
	MORF4L1
	NSD3
	PARS2
	PIGS
	POU4F1
	PSMD11
	USP48
	BAIAP2L1
	CD99
	MESD
	MYO18A
[truncated: 383 more rows]
