# Supplementary material for: Therapeutic potential of luteolin in central precocious puberty: insights from a danazol-induced rat model
Source: Front Endocrinol (Lausanne). 2025 Sep 12;16:1666932. doi: 10.3389/fendo.2025.1666932 (PMC12463909; doi:10.3389/fendo.2025.1666932)
Supplement: Supplementary file 5 [file Table4.xls]

gene_id	control1	control2	control3	control4	control5	control6	model1	model2	model3	model4	model5	model6	luteolin1	luteolin2	luteolin3	luteolin4	luteolin5	luteolin6	Triptorelin1	Triptorelin2	Triptorelin3	Triptorelin4	Triptorelin5	Triptorelin6
A1bg	0	0	0	0	0	0	0	0	0	0	0.016403	0	0.012036	0	0	0	0	0	0	0	0	0	0	0
A1cf	0	0	0.014472	0	0.009569	0.013986000000000002	0.007095000000000001	0	0.012607	0	0	0	0	0	0	0	0	0	0	0	0	0.032034	0	0
A2m	4.241055	6.170037000000001	6.189291000000001	5.766985	6.453889	5.8923309999999995	7.413817999999999	6.802442999999999	5.339581	5.583126	5.134933	7.517309	3.967194	5.549264	5.768377	6.130251	6.167834	5.579975	6.889015	4.322793	6.0882309999999995	6.986795	6.426571	4.874428
A2ml1	0.088466	0.199434	0.09226000000000001	0.19523900000000002	0.135543	0.059754999999999996	0.09411699999999999	0.119951	0.13261099999999998	0.18440499999999999	0.140237	0.127444	0.15950899999999998	0.178841	0.13250599999999998	0.287544	0.11319100000000001	0.22131399999999998	0.136793	0.10210599999999999	0.204536	0.127278	0.143499	0.076223
A3galt2	1.020204	2.169126	2.086267	0.967592	1.8489209999999998	1.8296009999999998	1.755045	1.227954	1.400649	1.638305	1.424281	2.241807	2.137559	1.5684200000000001	2.04753	1.996307	2.0188080000000004	1.417455	2.713796	1.270867	2.3422	1.2935530000000002	1.743243	1.644941
A4galt	0	0.083401	0.232413	0.086014	0.19478199999999998	0.07014400000000001	0.284357	0.074877	0	0.13241	0.14867	0.067004	0.134945	0.132528	0.147805	0.024847	0.155445	0.13208499999999998	0.188608	0.057666999999999996	0.221725	0.06625199999999999	0.332958	0.124922
A4gnt	0	0	0	0	0	0	0	0	0	0	0	0	0	0	0.0482	0	0	0	0	0	0	0	0	0
AA926063	0.146619	0	0	0	0	0.179676	0	0	0	0	0	0.018341	0	0.029439999999999997	0	0	0.469059	0	0	0	0	0	0	0
ATP6	12274.18848	11327.65039	11647.49414	12014.08496	12030.17188	11012.37695	9881.011719	11548.80371	11014.19727	10524.20703	10904.93262	11583.05664	11006.06934	10274.27832	9981.230469	9759.452148	11250.19531	17490.05664	14185.23828	11881.85547	10948.48535	11499.96582	10507.93457	12023.37793
ATP8	3890.674561	3673.2468259999996	4006.0654299999997	4458.379395	4215.953613000001	3877.638672	3219.79248	3898.1218259999996	3839.3710939999996	3584.4499509999996	4096.42041	4151.333496	4082.110596	3420.37915	3692.359863	2766.669189	3666.321533	6553.838867	5514.539062	4046.470703	4049.234131	4010.054932	3416.264404	4558.795897999999
Aaas	4.473303	5.7726120000000005	5.034061	5.654724	5.37913	6.162105	5.133197	5.828204	5.720566000000001	4.806732	5.923866	5.8016760000000005	6.033989	5.6292599999999995	5.961988	4.749887999999999	6.132226999999999	4.394826	5.045523	5.915479	6.043678	5.897784	5.382391999999999	6.289308
Aacs	16.926558	17.07943	14.927882	19.518760999999998	17.013662	18.088337	15.553710999999998	14.719247	16.355152	15.370249	16.067263	15.390838	18.3409	13.962212	15.850783999999999	18.415081	17.351364	13.255631	13.806486999999999	17.841846	16.135014	17.477882	14.401525	16.732454
Aadac	0	0	0.028663	0	0	0	0	0	0	0	0	0	0	0	0	0	0	0	0	0	0	0	0	0
Aadat	1.3799350000000001	0.941673	0.8979440000000001	1.06483	1.633042	1.59663	1.6215190000000002	2.30111	1.195327	1.101834	1.15375	1.6393099999999998	0.8524120000000001	1.057179	1.0479559999999999	0.874811	1.3673680000000001	1.845793	1.5560209999999999	1.012097	1.400289	1.131045	1.2870139999999999	1.389604
Aagab	16.938975	15.973838	16.099688	17.311860999999997	14.889156	15.978325	16.14882	17.145525	16.086961	15.084228	16.105147	16.535753	17.289962	16.464041	17.68543	18.748587	14.603323000000001	13.638539000000002	16.701135	17.861724	17.716296	16.553589000000002	15.604579000000001	17.044512
Aak1	33.970624	30.479375	30.697167999999998	31.275903000000003	31.378508	34.896681	29.054765999999997	34.028562	35.234204	30.851353999999997	32.698995000000004	28.579853000000004	33.871604999999995	31.999759	30.720865000000003	29.411514	30.356121	29.914121999999995	27.460789000000002	35.639896	33.744358	29.924961	29.547361	34.419027
Aamdc	4.713347	4.498982	4.670552	5.197232	4.677344000000001	3.6943309999999996	5.619287	4.8954260000000005	5.010594	5.095011	3.812853	4.930301999999999	4.846525	4.511685	4.173145	5.9119779999999995	5.336245	4.4889529999999995	5.287907	5.090959	5.238424	4.559451	4.359812000000001	5.062932
Aamp	48.370876	51.926728999999995	51.410476	53.088326	51.161291999999996	48.81942	53.088525	46.840990000000005	47.025109	49.823109	49.768654	47.216803999999996	52.162895	47.220849	50.821925	57.554324	52.44824499999999	31.675942	47.900148	51.366477	55.215029	57.610533999999994	52.189221	48.583621
Aanat	0.227559	0.100963	0.083578	0.048692	0.08707899999999999	0.32863000000000003	0.31859699999999996	0.208968	0.222331	0.333465	0.324671	0.193357	0.190144	0.16500499999999999	0.164354	0.126974	0.094876	0.064237	0.122584	0.028793	0.12003499999999999	0.051315999999999994	0.064725	0.275418
Aar2	14.508784	13.520094	12.846138999999999	13.659108999999999	13.578067	13.17526	12.699873	13.842341000000001	13.337416000000001	13.808774	13.593294	11.530327999999999	12.86084	12.116779	13.77307	13.730222	12.528088	11.299738	12.378501	13.916034	14.037951999999999	12.213491000000001	13.219719	14.75806
Aard	4.4240260000000005	4.552965	3.972746	4.064029	4.512643	4.590337	7.008789999999999	5.028919	4.8090209999999995	6.337667	6.709756	4.502519	4.993219	5.375693	5.240705	5.1729959999999995	4.15603	5.743422	6.270141000000001	5.451148	4.837507	6.354661	5.955155	5.102368
Aars1	63.095705	62.666573	60.27320600000001	64.28872	61.78230799999999	68.513137	65.565885	64.90405799999999	68.32794100000001	63.45833199999999	64.90939200000001	63.932643999999996	69.301588	64.320173	66.68089300000001	69.73973000000001	64.60074399999999	55.700393000000005	61.702959	66.556753	67.32316999999999	68.288143	68.91634300000001	66.492357
Aars2	2.834303	2.862435	3.071325	3.1182060000000003	3.0973439999999997	3.148013	2.697219	2.762579	3.2292970000000003	3.146134	3.166672	3.7165449999999995	3.14426	2.597579	3.22871	3.134907	3.748555	2.2218709999999997	2.55255	3.0232229999999998	3.269152	2.845424	3.261789	2.831448
Aarsd1	12.775047	15.184444000000001	14.499481	14.754416	13.785478	13.551406	13.099869	13.794867000000002	14.315055	14.222707000000002	14.079177	14.883366	13.841466	15.331494000000001	14.319935000000001	13.749656	15.165545000000002	11.572326	14.909748	16.953313	13.733856	13.479098	14.051867000000001	16.89947
Aasdh	2.785814	2.80228	3.295612	3.0582529999999997	2.9597569999999997	3.151399	3.203897	3.4815910000000003	3.163348	2.974607	3.2296139999999998	3.414675	3.177891	3.6637089999999994	3.26369	2.887253	3.259878	2.546806	2.7283630000000003	2.952414	3.056309	3.074459	3.3351870000000003	2.849047
Aasdhppt	20.594593	19.920425	20.853558	24.445663	20.26396	18.860401	18.94314	23.931065	19.793083	19.198207999999997	21.878443	21.694847	21.049362	21.328836	18.753473	18.498964	18.231003	18.560106	20.432562	20.596724	18.906078	21.364847	20.516619	21.238402999999998
Aass	1.479695	1.5706200000000001	1.133722	1.462733	1.502732	1.470944	2.105918	1.520491	1.597755	1.490035	1.43458	1.580225	1.147683	1.535794	1.500807	1.27554	2.075291	1.8809759999999998	2.104917	1.287392	1.562981	1.557608	1.489715	1.4399629999999999
Aatf	5.818429	5.322066	5.739448	4.585571	4.706675	4.807047	5.2988599999999995	5.448487	4.892295	5.595905	5.213704	5.231953	6.326712000000001	5.432823	5.343105	5.676329	4.490718	5.154947	5.214628	4.55445	4.475354	5.048185	5.138024	6.362941
Aatk	40.963708000000004	38.339519	37.246165000000005	39.061445	41.041244	41.445931	38.317575	41.778439	45.231843	39.155063	41.137715	39.914404	41.680626000000004	38.415208	38.874728000000005	40.113673999999996	40.698119	26.136282	36.916717999999996	41.774693	39.029831	42.412938	39.348605	38.368668
Abat	93.95861	96.58671700000001	103.30709	95.475813	97.922612	99.617746	100.827219	102.849784	97.569388	99.66882199999999	100.242734	110.36800500000001	101.835066	106.93084099999999	102.767985	113.305217	116.423143	94.815383	110.821289	108.34116499999999	111.384427	107.80266	106.466353	106.82360700000001
Abca1	3.6566339999999995	4.895193	6.427168	4.852054	4.711132	5.067908999999999	6.0608900000000006	5.646351999999999	5.337883000000001	4.912193	4.17587	3.289706	3.9189199999999995	5.942158	4.139480000000001	4.2804400000000005	6.615734	5.684106	3.6504839999999996	4.012713	3.246518	5.175716	4.915788	3.990383
Abca12	0.05625700000000001	0.032889999999999996	0.073035	0.061545	0.081026	0.105127	0.021523	0.076156	0.11383199999999999	0.05374400000000001	0.064467	0.041602999999999994	0.048345	0.039616000000000005	0.095449	0.01184	0.047916	0.036758	0.023031	0.167377	0.13806400000000002	0.032557	0.024378	0.091925
Abca13	0.043739	0.06230499999999999	0.050091000000000004	0.03456	0.063675	0.039032	0.038909	0.033243	0.022874000000000002	0.028877	0.053401	0.042123	0.047566000000000004	0.053065999999999995	0.034457	0.040972	0.019119	0.038198	0.033664	0.042341000000000004	0.027308999999999996	0.069214	0.037903	0.048442
Abca14	0.007084	0	0	0.020038	0.005313	0.008222	0.00636	0.015522999999999999	0	0	0	0	0	0.006006	0	0.007241	0	0.008373	0.012684	0	0	0	0	0
Abca16	0	0	0.024378	0.006092	0.019028	0.013572	0.026931	0.006459	0	0	0.005746	0.00771	0	0	0.008371	0.021769999999999998	0	0.013793999999999999	0	0.015212999999999999	0.012426000000000001	0.009367	0.013836000000000001	0.044317
Abca17	0.007277	0.05299500000000001	0.0599	0.032885000000000005	0.046577999999999994	0.043614	0.033605	0.031477	0.07086100000000001	0.06844	0.06971000000000001	0.021268000000000002	0.009511	0.024145	0	0.06452000000000001	0.067051	0.034977	0.036217	0.066353	0.015349000000000002	0.035829	0.055566	0.043087
Abca2	48.413477	51.376197	49.949834	46.012797	55.725877000000004	53.806399	51.257863	54.640376	56.950753000000006	48.835758	51.851912	59.109525	50.035311	50.881562	49.388216	51.416272	56.150691	41.717387	54.401226	53.32586800000001	53.38725	56.782725	57.821574	51.26802
Abca3	17.736925	19.800747	18.684821	16.578027	18.637618	20.531360999999997	18.176916000000002	18.177622	19.528169000000002	17.865289999999998	19.140676000000003	17.746402	20.036231	19.145935	19.709293	21.089502	21.515607	16.678371	16.219397	23.338606	20.238189000000002	19.605793	19.021094	20.121195
Abca4	0.063627	0.058925	0.056873	0.068074	0.154256	0.090757	0.064953	0.652817	0.036197	0.06944199999999999	0.085612	0.135401	0.06076	0.070866	0.101651	0.059424	0.056959	0.058386	0.057472	0.13960999999999998	0.036666000000000004	0.040033	0.11039000000000002	0.073088
Abca5	6.515951	6.5824419999999995	6.557647	6.029074	5.739972	6.594532000000001	6.41184	6.512192	6.147996	7.180859	6.846471000000001	6.524462000000001	5.896148	7.2255460000000005	6.340319	5.987213	5.869753	7.965183000000001	5.977255	5.575782	6.315426	5.802824	6.989944	7.0372
Abca6	0.039819	0.045543	0.012055	0.050095	0.052801	0.042089999999999995	0.042834	0.037377999999999995	0.040854	0.08669500000000001	0.032392000000000004	0.040159	0.038296	0.020267	0.044598	0.050791	0.031616000000000005	0.053354	0.042942	0.041374	0.057971	0.031318	0.032809	0.012475
Abca7	2.898673	2.746498	2.576502	2.4424189999999997	3.032109	3.7554199999999995	2.696943	3.3708669999999996	3.943257	2.534824	3.065207	3.061327	3.457217	2.586462	2.8034790000000003	2.382618	3.132592	1.9555580000000001	2.460396	4.492699	3.1855330000000004	3.025125	2.808034	3.5508300000000004
Abca8	1.655355	1.8727080000000003	1.617457	1.632487	1.594	1.713485	1.506756	1.374657	1.596443	1.712619	1.5531709999999999	1.515058	1.356054	1.6259270000000001	1.319292	1.5404	1.588659	1.692216	1.453637	1.6981380000000001	1.804847	1.331444	1.355799	1.634218
Abca8a	10.596442999999999	9.063733000000001	8.217315	8.134203	10.003569	8.894013000000001	7.345349000000001	7.759152	8.519977	7.276072	8.447579	11.85167	6.07677	6.803885	6.616289999999999	7.505982	7.512183	6.811642	9.490846000000001	9.337148	9.540425	10.755881	8.156687	7.793647
Abca9	0.348563	0.710065	0.59431	0.446949	0.47481599999999996	0.409818	0.621884	0.418604	0.371415	0.621225	0.441072	0.651663	0.24788200000000002	0.535558	0.346595	0.31438	0.480187	0.371586	0.6934100000000001	0.34139200000000003	0.325301	0.43845200000000006	0.33660999999999996	0.4897
Abcb10	11.897038	13.232560999999999	12.436015	13.05204	11.821348	10.871283	11.965488	12.025135	11.417505	12.507889	12.217582	11.692062	12.524979	12.688447	12.209371	13.438676999999998	10.894539	9.566775	11.558942	11.910482	12.868041999999999	12.775782000000001	12.147208000000001	12.03784
Abcb11	0.023125	0	0.019273	0.037226	0.010434	0.025125	0.016006	0.011764	0.053190999999999995	0.014837999999999999	0	0.034059	0.011456000000000001	0.018584	0.024312	0.00919	0.037905	0	0.032925	0.017253	0.011209	0.016821	0.026118000000000002	0.024069
Abcb1a	7.47658	8.98743	11.511932	8.55874	8.251002	10.727283	7.920354	9.394478999999999	6.755669999999999	6.649221000000001	7.301455000000001	8.146831	5.57294	5.364628	5.728781	9.243698	7.755673	7.271782000000001	8.942689	8.894698	6.447127	7.982817999999999	6.934639	6.663086
Abcb1b	0.698572	0.642733	0.61019	0.73261	0.805304	0.64527	0.563952	0.772241	0.55689	0.5255850000000001	0.496778	0.5125029999999999	0.480529	0.544375	0.499622	0.711935	0.8446309999999999	0.48733000000000004	0.558177	0.513063	0.556118	0.5821649999999999	0.540026	0.59765
Abcb4	1.7162669999999998	2.006088	2.186223	1.587965	2.1120389999999998	2.3879900000000003	1.92595	1.946548	1.5981239999999999	1.898555	1.370092	1.780032	1.6693490000000002	2.045309	1.9708029999999999	1.739814	2.030064	1.7955740000000002	2.3323650000000002	1.941825	1.896514	1.8924020000000001	1.877198	1.527625
Abcb5	0	0	0.02017	0.009681	0	0.042323	0.017682	0	0.007387	0.021988	0	0.01009	0.008216	0.01696	0	0.051209000000000005	0	0	0.030274000000000002	0	0	0.024736	0.010234	0
Abcb6	12.550117	13.083478999999999	14.102295000000002	13.388157999999999	12.761741	12.204541	13.762507000000001	12.038692	12.595379	13.464279999999999	13.180539000000001	13.918654	12.381397999999999	14.485766	13.584593	13.132223000000002	13.35605	9.217974	12.917794	13.695851999999999	13.351261	14.312273999999999	13.782885999999998	13.293431
Abcb7	7.645353999999999	6.517866000000001	7.100775	7.822350999999999	7.862625	8.037957	7.205049000000001	7.3768	7.820677000000001	7.559568	8.299218	7.958041000000001	6.7095460000000005	7.717221	8.340255	7.126752000000001	6.770718	7.5039	7.877923	7.800921000000001	6.812113	6.744267999999999	7.532732000000001	6.8135
Abcb8	15.686082	15.804629	13.99736	16.399331	14.218537	15.837824	16.093813	13.960465	17.995406	14.201392000000002	15.663482	13.101805	15.2789	14.042504999999998	15.187026000000001	17.250664	16.68753	10.113528	13.963959	16.74135	15.938120000000001	15.774503	15.81003	15.474873
Abcb9	8.539708000000001	7.605244	7.694803	7.907828	8.929633	7.992659	7.887294	7.85227	9.142913	7.4815570000000005	8.751251	7.465091999999999	8.77246	7.575005	8.359373	8.976685	8.488666	6.226339	7.546434	9.897544	8.561342	8.397724	8.594294	7.666955000000001
Abcc1	4.980721	5.609414	5.838812	5.0296959999999995	5.789828	5.7769129999999995	6.099865	5.755479	6.263794	5.859482	6.747211	7.401085000000001	5.517797	5.682793	5.892565	5.058255	6.271266000000001	4.442042	5.778775	5.7706349999999995	6.186294	5.373287	5.867858999999999	5.452780000000001
Abcc10	1.474297	1.693375	1.5956219999999999	1.358818	1.561121	1.385018	1.9968009999999998	1.4770590000000001	1.7217	1.648766	1.813525	1.761406	1.676966	1.381209	1.726734	1.542987	1.6603259999999997	1.183187	1.7194029999999998	1.730432	1.772613	1.327221	1.5398690000000002	1.537255
Abcc12	0.01455	0.042022000000000004	0.018463999999999998	0.01926	0.050318	0.04364	0.097151	0.060062	0.086034	0.048546	0.022735	0.05581900000000001	0.088118	0.036141	0.034672	0.05350800000000001	0.028035	0	0.061098	0.034988	0	0.035493000000000004	0.01047	0.01878
Abcc2	0.6784720000000001	0.819622	0.601577	0.804374	0.613941	0.768083	0.8300780000000001	0.69838	0.754088	0.775234	0.662013	0.628445	0.699291	0.7739020000000001	0.766043	0.770228	0.474654	0.60753	0.746633	0.566366	0.6919310000000001	0.47742399999999996	0.521154	0.6372329999999999
Abcc3	0.388716	0.508469	0.438874	0.5001680000000001	0.354534	0.376791	0.371174	0.294205	0.345118	0.326307	0.282139	0.582978	0.2066	0.398339	0.293717	0.304685	0.368719	0.20616900000000002	0.35929	0.307118	0.42767700000000003	0.352244	0.264187	0.436961
Abcc4	2.3140259999999997	3.183584	3.894684	3.076766	3.006078	3.632596	3.194276	3.187958	3.018437	2.875283	3.13285	3.4659190000000004	2.335445	3.565433	3.234385	4.016773000000001	3.536031	2.4551939999999997	4.013447	2.875886	3.251088	3.087863	3.1772259999999997	2.408556
Abcc5	17.75221	23.550382	22.315143	18.249589	20.460303	21.073172	21.943305	21.64813	23.666954	22.938439000000002	21.893565	23.992275	22.846907	25.75176	22.184957	19.372457	24.853592000000003	19.974556	19.020522	19.644003	20.662295999999998	22.186121	21.572048000000002	21.424731
Abcc6	0.27364299999999997	0.29029299999999997	0.36291799999999996	0.415336	0.432449	0.350733	0.55008	0.396408	0.49963199999999997	0.452298	0.42247700000000005	0.46523400000000004	0.223822	0.243704	0.255393	0.350584	0.472368	0.191659	0.43180799999999997	0.283076	0.355367	0.30257	0.398557	0.44748000000000004
Abcc8	2.6093330000000003	2.585269	2.5047349999999997	2.361831	3.1667490000000003	3.018662	2.91824	2.6836849999999997	3.3405519999999997	2.62215	3.035312	2.652576	3.045035	2.791496	2.957246	2.837807	3.798713	2.4076880000000003	2.26873	3.804547	3.3099769999999995	2.735048	2.98238	3.438448
Abcc9	2.859991	2.933626	2.8300419999999997	2.974891	2.973475	2.877448	3.089115	3.6913099999999996	3.69076	3.493864	3.273185	3.0639220000000003	2.5962099999999997	2.936331	2.8973869999999997	2.674556	2.922825	2.569197	2.783112	3.465643	2.699439	3.2787089999999997	3.4305120000000002	3.5678660000000004
Abcd1	3.404282	3.979546	3.8967970000000003	3.5180300000000004	4.004018	4.460191	4.896936	4.230224	3.916401	3.5375550000000002	3.7972099999999998	4.177917	4.430987	3.883576	3.69939	3.8431900000000003	4.893631	3.672912	4.537029	4.836822	4.954087	4.307504	4.135597	4.667458
Abcd2	5.6541120000000005	4.030464	4.013804	4.963351	4.217771	5.018557	4.121607	4.87819	4.643143	4.476808	4.100941000000001	4.898249	3.528828	3.879605	3.606751	3.9621230000000005	4.534006	4.112108999999999	5.003932	4.1733910000000005	3.788193	4.504073	4.484193	4.587749
Abcd3	25.355418	24.36508	24.79685	25.652248999999998	23.081604000000002	23.258585999999998	23.564454	25.490551999999997	24.418411	22.752878	24.55477	26.050909	24.676341	23.386229999999998	22.596014999999998	21.145828	23.088442	20.910086	26.553815999999998	25.659426999999997	24.951767	24.704272	24.051949	22.516395000000003
Abcd4	1.347849	1.9302740000000003	1.484165	1.7597740000000002	2.296508	1.8800439999999998	2.26333	1.532902	1.8082900000000002	1.505876	2.3304549999999997	1.958231	1.262099	2.102027	1.518873	1.917929	1.9657810000000002	1.4914610000000001	1.992319	1.9138849999999998	1.902461	2.0978220000000003	1.635232	1.6517950000000001
Abce1	19.569687	19.999819	19.618993	20.35259	18.806291	18.533588	18.94069	19.922475	17.963043	19.758160999999998	20.510315	18.591717000000003	20.421571	20.328571	18.763542	17.064914	16.74965	20.590373	20.228919	19.192470999999998	19.564014999999998	19.26105	20.026865	19.45105
Abcf1	27.743184000000003	24.064667	24.75154	26.086418	26.159476	27.626938	27.992283	26.542641999999997	25.466576	25.067629	26.777458000000003	25.401675	26.855982	24.698844	27.307563000000002	24.957062	25.663897	21.422394	26.34832	28.638759999999998	24.703639000000003	24.203098999999998	25.154897000000002	28.963594
Abcf2	30.156447999999997	32.348976	28.163488	31.706318	30.618719	31.633848999999998	29.964957000000002	31.708040999999998	30.157444	29.601963	31.840334000000002	29.455151	29.684662	28.460652000000003	29.98188	32.033752	31.808405	29.922426	27.908742999999998	32.019314	30.700976	30.629928999999997	30.513969	32.967062
Abcf3	27.800729999999998	27.811234000000002	28.283716	28.651901000000002	29.247965	27.732865999999998	30.021658000000002	30.953344	28.423215999999996	27.360394	29.21715	29.043373	29.553821999999997	26.327559	28.658784999999998	32.822186	30.349632	20.027582000000002	27.753765	28.476996999999997	31.127686999999998	29.539447999999997	31.098425	29.889536
Abcg1	19.642164	19.661217	20.537077	19.856997	18.977667	21.725151	20.488998000000002	18.501431	19.651785	19.934177	19.853776999999997	17.405256	18.90263	19.487377	18.636221	19.576942000000003	20.117943	15.521346	18.374243	19.209845	21.286634	19.608381	20.701276999999997	19.643831
Abcg2	3.807124	6.646724000000001	5.617323000000001	6.518182	6.297839	5.602176	5.3374440000000005	7.6345339999999995	4.151549	5.778922000000001	6.001004	4.99679	1.251406	1.651937	2.30897	6.295923999999999	5.969625	3.692611	3.288989	4.231797	3.1750689999999997	6.047644999999999	4.1771	7.636561
Abcg3	0.151416	0.22554200000000002	0.08783200000000001	0.128833	0.070233	0.06771100000000001	0.30094499999999996	0.12907000000000002	0.100359	0.17733	0.218811	0.1394	0.21284	0.16079100000000002	0.09604800000000001	0.099401	0.32364299999999996	0.200265	0.293926	0.080884	0.185147	0.17347100000000001	0.182503	0.138455
Abcg3l1	1.4988219999999999	1.638998	2.217126	1.312024	2.403301	1.5468620000000002	1.7540930000000001	1.395162	1.814748	1.7531349999999999	1.946821	1.886336	0.9716940000000001	1.966293	1.7218759999999997	1.9979169999999997	1.964882	1.221922	2.109646	1.5377239999999999	1.330444	2.3482369999999997	2.29725	2.371301
Abcg3l2	0.668011	0.798694	0.656341	0.8888739999999999	0.968751	0.679556	1.03778	0.94645	0.816437	0.773321	0.770784	0.767483	0.6863020000000001	1.3431790000000001	0.8502870000000001	0.667253	1.5100799999999999	1.079925	1.016039	0.669417	0.7985369999999999	0.821672	0.762677	0.523432
Abcg3l3	0.551187	1.543558	1.6557439999999999	1.09839	1.16031	1.2975299999999999	1.728113	1.164259	1.324163	1.117761	1.468276	2.2611220000000003	0.827191	1.421239	1.528519	1.0724479999999998	0.9645870000000001	1.255959	1.486194	1.238781	0.8127489999999999	1.1749100000000001	1.103918	1.059725
Abcg3l4	1.2858610000000001	1.44236	2.004086	1.336179	2.17319	1.367736	0.869469	1.042257	0.8658309999999999	1.040766	1.219007	1.272604	0.614295	1.693134	1.717507	1.341604	1.1920959999999998	1.843323	1.334327	1.025802	1.023986	1.705532	1.15705	1.524585
Abcg4	13.385634	13.273672	10.981336	10.809811	13.077028	13.799951	12.597567	14.387054999999998	14.305138000000001	13.929434	13.77355	11.988875	14.831249	12.625207000000001	13.094787	14.061893	13.703973000000001	12.077031	10.837652	15.019893	12.818792	12.569164	12.927646000000001	13.561187
Abcg5	0.323905	0.38016300000000003	0.352705	0.365871	0.37813800000000003	0.666957	0.5057649999999999	0.24255300000000002	0.321946	0.364379	0.316212	0.262126	0.32248699999999997	0.45135200000000003	0.5454760000000001	0.40379699999999996	0.740772	0.293089	0.5127619999999999	0.295145	0.370248	0.497154	0.42361800000000005	0.46283500000000005
Abcg8	0	0.034171	0.010190000000000001	0.018054	0.007462999999999999	0.06639600000000001	0.031029	0.041366	0.03128	0.014131999999999999	0.026574	0.005895	0.004437	0.005765	0.028625	0.06035599999999999	0.019553	0.094997	0.051427	0.05200900000000001	0.006962	0.020404	0.034436	0.010587000000000001
Abhd1	7.913772	8.07593	8.510739	8.04469	7.8996889999999995	8.206234	7.759811	6.8369740000000006	8.982728	8.70081	9.064438	9.001783	6.541354	8.105811	8.203775	7.667254	8.562287	5.791459	9.226377000000001	9.306878	8.234779	9.603938000000001	8.357488	8.500678
Abhd10	8.955152	8.407195	7.243705	8.05344	8.357422999999999	8.198625	8.186127	7.949591000000001	8.254266000000001	8.683686999999999	7.934041000000001	8.080615	6.970242	7.1806779999999995	7.8923309999999995	7.471037	6.999575999999999	9.343564	8.611031	7.4174690000000005	7.155272999999999	7.386813	8.495192999999999	9.313460000000001
Abhd11	8.591001	7.512929	7.897705	8.381385	8.961591	8.408713	9.83985	7.412064999999999	9.14275	9.131086	8.761054	7.6639919999999995	9.009036	8.233782000000001	8.185039	8.628635000000001	8.945038	7.742958	6.706465	7.10427	8.729438	7.336807	7.7738	8.911421
Abhd11-as1	1.216581	1.771779	1.1664889999999999	0.415627	1.7517060000000002	0.8866200000000001	1.010777	1.134836	0.727352	0.754791	0.9854569999999999	1.21821	1.125133	1.343248	0.447607	0.9686899999999999	1.121629	1.035452	1.165816	1.1089879999999999	1.031536	1.599572	1.008967	0.671061
Abhd12	73.96154200000001	68.600226	72.280299	70.685525	71.404445	70.49164	68.383772	67.54853299999999	67.271668	68.42215300000001	66.241528	70.270492	70.443489	64.95795	65.97306	75.690975	72.445438	69.755538	65.915183	69.53899799999999	69.493346	68.861673	71.337661	71.680768
Abhd12b	0	0	0.058189	0	0.303238	0.335447	0	0.480759	0.6347729999999999	0.12080199999999999	0.34365	0	0.469865	0	0	0.132883	0	0	0	0.42290900000000003	0.273269	0.053484000000000004	0	0
Abhd13	6.716953	5.574726999999999	5.986086	6.46478	5.708753	6.24598	6.255418	6.489641000000001	5.922448999999999	6.435415	6.787091	5.914445	6.478497	6.333979	5.467695	5.888303	5.7191849999999995	6.211148000000001	5.612868	5.864889	5.563857	6.187058	6.621057	5.852628
Abhd14a	6.260539	7.454961999999999	8.245006	6.176051999999999	6.847669000000001	5.206889	7.816077000000001	8.55453	6.020004	5.533752	8.164141	9.679708	7.603642	7.958999	6.85732	7.439082000000001	7.097928	5.332934	8.891352000000001	6.556251	6.783214999999999	7.953892	7.975627	6.811541
Abhd14b	12.596391	15.545663000000001	16.017084	13.470248000000002	13.682272	13.340053	17.329964999999998	15.475973999999999	13.175241	14.760439000000002	14.611839000000002	16.00336	12.999862	13.569501999999998	14.906573000000002	13.361768	16.309255	12.790561	16.401517000000002	13.452701000000001	13.511807000000001	14.521268	14.280735	13.587435000000001
Abhd15	0.417905	0.409476	0.496889	0.396377	0.43675200000000003	0.672298	0.379378	0.399802	0.40196	0.704893	0.592001	0.633228	0.299694	0.489407	0.275198	0.44060900000000003	0.674297	0.498249	0.345364	0.338003	0.51168	0.669994	0.53555	0.396554
Abhd16a	28.509672	25.808183	25.410171	26.572616999999997	30.33669	26.705815	22.348093	24.404963000000002	25.568687	23.234265	23.089346	25.420006	27.112476	27.547392	25.429285999999998	28.950543	25.067118	16.25255	22.907522	25.6509	28.509276	29.41828	24.344045	21.755342000000002
Abhd16b	0.024684	0.07452	0	0.024135	0.017587000000000002	0.13891099999999998	0.020634	0.041086000000000004	0.015487	0.042636	0.011927	0.101592	0	0.037397	0.047153	0.030610000000000002	0.018644	0.056010000000000004	0.037555	0	0.06561900000000001	0.086296	0.100548	0.023242
Abhd17a	36.71387	31.241989	31.153259999999996	31.144947	36.579572	36.272131	32.056426	36.929840000000006	35.288652	27.374028000000003	33.172726000000004	30.857090999999997	35.096171000000005	30.075191999999998	31.41902	31.405969	34.993449	22.865723000000003	27.010704999999998	40.993827	30.314923999999998	30.002036	29.843607000000002	35.954812
Abhd17b	17.841523000000002	16.502001999999997	15.805569	18.696208	16.086489	14.732553	14.922960999999999	17.4614	16.962241	15.759475	16.764715	14.638948999999998	19.560135	17.381372	14.846551000000002	12.987039999999999	12.516795	15.445348000000001	18.964415	15.879736999999999	15.36079	16.804439000000002	15.590193	17.058153
Abhd17c	5.756968	5.990558	6.807529	5.394261	4.427551	5.068942	5.723607	5.65069	5.369730000000001	5.75018	6.368352	6.553228	5.986358	6.007547	5.546821	5.711912	5.159331	6.234328	6.592539	5.845333999999999	6.430318	5.836569	6.055512	5.528189
Abhd18	3.010307	2.825356	3.118757	2.253691	2.7182049999999998	3.163945	3.3851440000000004	2.86743	3.258154	3.095108	3.30223	3.179417	3.0908919999999998	3.050926	3.247531	2.371476	3.105651	2.832415	2.7007380000000003	2.825683	2.880779	2.682315	2.783568	2.584015
Abhd2	14.543637	13.836003	15.282079999999999	13.428061999999999	15.177809	16.763223999999997	13.3173	15.388401000000002	13.482676999999999	12.002324	12.493178	14.781347	12.329403999999998	12.55432	12.416668	14.335211	14.664578	11.069459	14.833873	14.759689000000002	13.304019	13.287019	14.412359	12.672008
Abhd3	61.573257	54.58585	60.665916	61.241165	61.099697	60.902626	63.723217000000005	68.318596	61.46051	56.76506	56.436367000000004	66.09405500000001	63.329506	60.146652	59.467812	60.779816000000004	63.699989	56.79926700000001	73.022972	73.339272	67.57467700000001	73.457298	55.267844999999994	58.973656000000005
Abhd4	33.360776	35.606118	39.037285	36.258908	34.643667	34.67303	38.134628	34.312234000000004	32.057927	33.054646000000005	30.859594	40.816107	35.86314	36.327253000000006	34.690989	36.756491	39.240561	35.307534000000004	41.697703000000004	39.301835	39.346185999999996	39.444068	37.507606	37.960977
Abhd5	6.949407000000001	6.691611999999999	5.488218	7.115646000000001	8.07386	6.514348	5.720282	8.202158	7.8869419999999995	6.2919339999999995	5.679248	7.679064	5.339513	6.292353	6.508179	7.2999529999999995	5.08514	6.476266000000001	7.83218	8.075952000000001	6.272735	7.2561029999999995	5.844256	5.7786669999999996
Abhd6	11.175053	10.381752	9.943799	10.016105	10.018842999999999	10.30878	9.666914	10.313654	10.308921	8.706086	10.773535	10.579058999999999	11.186117	9.31815	8.963056	9.774838	10.071655999999999	9.660389	10.660747	12.394159	11.583016	11.09929	13.029352000000001	12.077025
Abhd8	126.606361	120.293793	109.32592	122.525345	119.86343400000001	115.568367	127.436668	121.73921200000001	129.254272	108.88498700000001	122.791908	107.445503	125.885574	110.329536	112.60066200000001	126.71631599999999	128.544998	82.258514	101.625046	131.844269	112.916008	113.751244	113.48319199999999	120.422974
Abi1	28.285018	24.609953	25.492148999999998	25.637743	24.294324	24.457918	23.824363	26.312608	25.135454	25.19511	26.954325	25.712768	25.493069000000002	25.84601	23.292035000000002	21.849888	23.160009	29.567866	26.811704	25.693210999999998	25.157814000000002	25.29774	24.216198000000002	24.885534
Abi2	37.050304	35.792568	36.011757	35.746868	33.438717	35.667912	34.484984999999995	37.205551	35.873855999999996	35.958134	40.296428999999996	34.743549	37.439907	38.024963	34.544391999999995	34.313266999999996	33.000370000000004	38.994766	38.848304999999996	33.557308	36.094341	34.737235999999996	36.43935	34.814251
Abi3	2.5673619999999997	1.8248900000000001	2.557616	1.682416	2.9412529999999997	2.409021	1.534821	1.894669	1.768116	1.847895	1.677632	2.064644	1.869423	2.464705	1.5509950000000001	1.645903	2.9456700000000002	2.5295919999999996	2.570024	2.139434	1.535483	1.4970569999999999	1.815404	2.022377
Abi3bp	0.397428	1.281301	0.9812290000000001	0.6582140000000001	0.5270520000000001	0.527091	0.9994209999999999	0.700426	0.597615	1.02871	0.92995	1.1398540000000001	0.649137	0.963354	0.8685430000000001	0.8208780000000001	1.105106	1.357707	1.240163	0.512969	1.12527	1.261846	0.9385030000000001	0.646806
Abitram	2.6669709999999998	2.47662	2.854772	2.542179	2.183481	3.076485	3.1671259999999997	2.814721	2.6682330000000003	2.743159	3.0739900000000002	3.1067720000000003	2.362115	2.4798419999999997	2.359348	2.2281009999999997	3.0089509999999997	2.653884	2.3078849999999997	2.720399	3.20202	2.844323	2.785325	2.5304990000000003
Abl1	13.845692000000001	15.814079000000001	15.414218	14.955097	14.587531	15.176810000000001	15.016294	14.451943	14.373142000000001	13.073036	15.471397	15.40409	13.566816000000001	13.923057	13.528173	14.629251000000002	15.689879999999999	10.678471	16.007815	15.924535999999998	15.681179	14.818501000000001	15.074834	15.435737
Abl2	5.438402	3.809257	4.074216000000001	4.511652	4.102216	4.232392	3.722253	6.035115	4.537311	3.9690980000000002	4.54634	3.8707230000000004	3.9993849999999997	4.335095	3.9758739999999997	4.23585	6.196924	4.226653	3.775173	4.966577	3.723506	4.121353	4.238276	3.981129
Ablim1	17.555997	17.629951000000002	18.320003	18.846416	15.663292000000002	22.359439000000002	19.520234	18.784660000000002	19.319248	16.00196	16.998162	18.742513	17.164811	14.509870000000001	17.924369	17.055432	16.258999	14.353738	18.652978	20.607787	18.178669	17.835314	16.973916	19.38515
Ablim2	22.116948	20.832411999999998	19.899570999999998	24.073852	21.699923000000002	21.85665	26.391617	20.147136	21.894716	23.918905	22.295644	21.484089	23.804032	20.613617	21.895382	23.326816	23.017201999999997	17.971354	18.876029	21.563951	19.968612	24.993501000000002	24.338420000000003	21.67526
Ablim3	8.572908	8.526411	10.693461	8.113418	8.635513000000001	8.83129	9.405175999999999	8.949689999999999	8.092087	10.452052	10.249429	9.732133000000001	10.160372	10.347476	9.973179	10.582458	10.14992	8.939874	8.197716	9.343983999999999	9.752376	9.445917	9.855229	8.923254
Abo	3.1372299999999997	2.717054	2.46658	2.608263	1.9699220000000002	2.177669	2.548145	3.2004490000000003	2.163263	3.01072	1.8948479999999999	2.68698	2.299236	2.320599	2.714116	3.3038160000000003	3.227933	2.032353	2.5652369999999998	2.8208189999999997	3.5949720000000003	2.7109419999999997	2.742074	2.825329
Abo2	0	0	0.047401	0.016694	0	0.020492	0.047318	0	0.015771	0.032766	0	0	0	0	0	0	0.031633999999999995	0.019017	0	0	0.047777999999999994	0.018027	0	0.017599
Abr	71.60563499999999	75.190064	82.506058	77.313936	76.372457	81.453918	82.726453	78.07082700000001	72.86737600000001	85.152658	76.38903499999999	75.444187	76.13117700000001	76.722578	80.88834	89.397408	86.744289	77.942284	71.209688	78.338819	83.67072900000001	77.69678499999999	79.848745	79.947841
Abra	0	0.030156	0	0.03458	0.077284	0.13256300000000001	0.022579	0.060447	0.0599	0	0.03374	0.040871	0.106445	0.067604	0.03759	0.142775	0.056685	0	0	0.090639	0.026888	0	0	0.07295499999999999
Abracl	5.817082	5.017168	5.967776000000001	6.210803	5.82186	5.1610949999999995	7.292737	6.815011	5.9881839999999995	5.292954	6.194385	5.405603	4.741754	4.73327	5.855185	4.707724	4.311532	6.152966	5.675767	6.832000000000001	6.835798	6.752752	5.912967	6.695094999999999
Abraxas1	1.175662	1.498146	1.826656	1.509311	1.34496	1.424958	1.525908	1.141788	0.8676719999999999	1.117756	1.307983	1.374873	1.04473	1.342309	1.599707	1.239771	1.763559	1.2197870000000002	1.185575	1.2291729999999998	1.390765	1.4560520000000001	1.0590700000000002	1.003535
Abraxas2	7.7211110000000005	8.163673	8.486349	9.015398	7.121861999999999	7.918594000000001	8.82143	7.190939999999999	7.224856	7.92232	9.173752	7.642989999999999	7.775214	8.583356	7.518613	7.625912	8.128442	9.208188999999999	8.063435	7.755501	7.904909	8.046963	8.495267	8.121771
Abt1	10.534463	10.357479	11.075527000000001	11.904485000000001	10.61922	10.634694	11.61381	10.752314	9.403139999999999	9.367536	10.654411	11.213152000000001	10.079044	8.518235	9.862161	11.124504	11.36972	9.686810000000001	10.325349000000001	10.302896	11.125017	11.496630999999999	10.840437	10.364493
Abtb1	10.061015	9.585272	9.155836	10.153967999999999	10.716527000000001	11.339688	11.279236000000001	11.593228	10.777662	9.694980000000001	10.161947999999999	10.207562	10.321971000000001	10.379274	9.218405	11.557011	11.384989	7.139123	9.528494	10.747289	10.523083	11.093616	10.529983999999999	9.931851
Abtb2	3.4562769999999996	3.22419	3.569927	3.141875	3.7793360000000003	3.8308720000000003	3.641036	3.1669240000000003	3.4015699999999995	3.4524809999999997	3.61039	3.467011	3.4804910000000002	3.349039	4.067818	4.163195	4.572508	2.276488	4.130073	3.590184	3.8992989999999996	4.335198999999999	3.123173	3.4354139999999997
Ac1576	0.23152899999999998	0.20389200000000002	0.186084	0.159681	0.163173	0.210412	0.203791	0.257631	0.13869	0.207773	0.17419300000000001	0.11658800000000001	0.235815	0.20947600000000002	0.169209	0.098826	0.17985399999999999	0.300277	0.130549	0.11611199999999999	0.134188	0.13844	0.101671	0.21648299999999998
Acaa1a	11.87814	9.695474	10.513497000000001	10.403931	11.128558	11.286425999999999	16.123723000000002	16.937388000000002	12.774367999999999	11.952703	14.335275	9.763626	10.948284	10.981703	10.194171	12.118327	15.077882	10.440805000000001	14.291223	14.37995	14.902464000000002	12.937458	11.750048	12.757164999999999
Acaa1b	0.729688	1.15608	1.215123	0.8765809999999999	0.9905520000000001	1.219285	1.477334	2.049507	1.6197030000000001	1.609453	1.550392	1.143327	1.2689290000000002	1.278232	1.088814	1.535503	1.316276	0.887288	1.30798	1.476157	2.0466990000000003	1.351623	1.370193	1.572249
Acaa2	14.193809	14.017509	12.224428	12.38638	12.871343	11.001528	17.103617	16.472834	13.624507999999999	14.127526000000001	14.569885999999999	17.358751	13.631518	12.796002	14.200672	16.936514000000003	16.692799	13.800347	16.663639	15.613988	15.512495000000001	16.233362	14.483226	15.220436999999999
Acaca	14.810089000000001	14.227395999999999	14.292698999999999	14.943106	15.247707	15.662472	15.046472	16.517011	15.496347	14.373023000000002	15.87239	15.825323999999998	15.401841000000001	14.581451000000001	15.049299	15.231178	16.332320000000003	14.353441	13.573294	15.956357	15.657453	14.883436999999999	14.6543	16.001657
Acacb	0.742085	1.1534389999999999	1.272211	0.776841	1.0190059999999999	1.001541	1.526775	1.0147620000000002	1.02945	1.025352	1.092989	1.5294940000000001	0.670359	1.083353	0.915624	0.958793	1.428999	0.780737	0.892647	0.9083709999999999	1.1387129999999999	0.8754850000000001	1.213085	0.847397
Acad10	1.8354560000000002	1.8821849999999998	2.1608970000000003	1.58622	2.395783	1.754282	2.0880509999999997	2.0641689999999997	2.185235	2.049605	1.662993	2.336215	1.690984	1.9501439999999999	1.37174	1.748289	2.0484009999999997	2.09077	2.2002099999999998	1.8593380000000002	2.9869950000000003	2.126792	2.080925	1.964805
Acad11	2.944025	3.259747	3.481877	2.838214	3.11021	2.471676	3.580834	3.5427449999999996	2.828768	3.5510639999999998	3.3012690000000005	5.335031	2.823738	2.6069999999999998	3.9314480000000005	3.8684800000000004	3.684222	3.159406	4.218317	4.160904	4.512393	3.4763330000000003	4.0110470000000005	4.242565
Acad8	7.240677000000001	8.34291	7.696169	8.316974	8.565589	7.568409	8.692542	8.081052	8.396716	6.469816000000001	8.972111	8.328641000000001	7.381367	8.198561	7.45498	8.064271000000002	8.605344	6.073405	7.643459	7.90362	8.764828999999999	8.129341	7.916728	6.348818
Acad9	17.511576	16.655945000000003	17.277355	18.695368	16.732298	17.764426999999998	17.485218	17.113459	17.285004	18.259481	18.60199	17.843052	17.574829	16.803963	17.536503	17.351311	17.003834	14.953362	17.024608999999998	17.696127	17.526539	16.842592	17.9431	18.121779999999998
Acadl	12.458767	13.448626999999998	15.485183	15.046541	13.757265	12.821072000000001	13.923253	14.69099	11.431836	12.733526	11.55386	15.002811999999999	10.780380000000001	11.699322	12.936916	12.533672	13.059188	13.064964999999999	16.623522	14.979764999999999	13.662897000000001	13.602047	13.660480999999999	14.713095000000001
Acadm	14.220098000000002	12.795528	14.303888	16.996828	14.475470999999999	13.88411	15.371266	13.878274	13.465482999999999	13.527566	13.912745000000001	15.762004000000001	13.540059	11.759425	14.694951000000001	14.575416	15.677847	11.633703	16.028271	14.476059	14.500379	15.604394000000001	15.377726999999998	15.424120000000002
Acads	5.318442	5.47014	5.7093739999999995	5.676715	4.855716	5.210405000000001	6.060111	5.193274	4.875506	4.918865	4.682319000000001	5.8752699999999995	5.165793	5.555826000000001	4.698428	6.487108999999999	6.062417	3.829575	6.367687	6.590033999999999	5.289509	5.869125	5.364622	4.512215
Acadsb	18.585445999999997	21.419999	17.563276000000002	24.777255	22.440374	17.228565	17.919244	17.654542000000003	16.357993	21.313999	18.672764	19.720193	16.042241	19.890627	17.678698999999998	18.92751	23.5916	21.862436	19.041557	18.871373000000002	18.240362	20.715311	18.498892	16.038795
Acadvl	17.93514	19.261	20.579596	21.103897	20.825129999999998	19.744656	23.136963	21.320270999999998	22.466373	20.193157	19.176126	22.64319	19.000935000000002	18.988418	19.954658	20.425532	22.902463	15.576876	22.144192	22.097935999999997	21.925311999999998	21.917922	18.995637	21.552747
Acan	0.570539	0.826785	0.839519	0.502976	0.7091069999999999	0.920531	0.724363	0.725456	0.8574459999999999	1.031766	0.751371	0.831728	0.777328	0.9857670000000001	0.862041	0.826685	0.8306690000000001	0.7007399999999999	0.7421449999999999	0.7288319999999999	1.1033899999999999	1.002885	0.839677	0.811351
Acap1	0.09825	0.096001	0.05475	0.035658999999999996	0.114304	0.09614400000000001	0.10955999999999999	0.146611	0.089073	0.06754099999999999	0.051294000000000006	0.158181	0.048676	0	0.066726	0.054717999999999996	0.015875999999999998	0.083105	0.072203	0	0.06529299999999999	0.08791900000000001	0.050239	0.038728
Acap2	8.289827	8.881138	8.91951	8.349539	8.220911	8.375231	8.195133	9.983783	8.877896	8.533472	9.632149	9.362946	7.804899000000001	8.163598	8.056821000000001	7.155618	7.953347	8.386472	10.699437	7.829099	7.518141	9.825919	8.491936	7.880066
Acap3	10.01044	9.892584	9.596093	8.859972	10.604347	10.043429	10.615447	10.093314	11.51269	9.942984	10.651066	10.098813999999999	10.481631	10.418722	10.309453	10.712843	11.553883	7.959403	9.404088	11.7836	10.51833	9.381339	9.307043	10.236500999999999
Acat1	23.854456	22.65794	20.755259	25.524487	24.749632000000002	22.488424	26.524890999999997	25.685481	20.208369	20.370334	23.446873	23.767869	19.577251999999998	18.175271	19.357744	22.661357000000002	24.9105	19.376679	21.705445	24.585357000000002	24.462243	24.593826999999997	26.263465999999998	22.107467
Acat2	33.374984999999995	26.947531	27.533779	37.291149	32.420761	30.229172	31.355919	29.621376	33.978176	28.603563	29.499723	32.460644	29.615358	28.459684000000003	30.14123	34.218486999999996	28.242372999999997	26.893627000000002	26.817375	30.763136	29.14435	34.900065999999995	30.510029	30.964851
Acat2l1	4.245639	5.110513	5.85367	5.963743	4.829587	5.632925	5.824	5.1120410000000005	5.627145	4.780794	4.739825	5.634846	5.173601000000001	4.611234	4.576688	5.275116000000001	5.158378	4.065242	4.743945	3.870166	4.140959	4.49602	4.200158999999999	4.767608
Acbd3	12.765456	12.903876	13.272613	13.880994	13.249433999999999	12.39575	12.904952999999999	11.783648	12.099656	13.385079000000001	13.440626000000002	11.255073	13.639032	13.252684	11.933983	12.918667	12.639347	12.265314	12.691116000000001	11.091539	13.322151999999999	12.815710000000001	13.52784	12.642838000000001
Acbd4	11.186726	13.042532000000001	11.638364	11.312266000000001	11.871836	10.511189	13.154882	15.876717999999999	15.870395000000002	13.193081	13.237657	14.175425	11.143193	10.955022	10.588058	15.471986	14.146313000000001	6.799817999999999	12.081389	12.510494	13.098213000000001	10.024476	11.411682	10.848092999999999
Acbd5	17.813796	14.959194	14.869273000000002	17.372892	16.468734	16.157094	15.658094	16.912654	16.49896	14.347311	15.362267000000001	14.957347	16.585015	15.529905	15.725731	12.847211	14.181631	15.505533999999999	16.404657	16.878492	15.023906	16.155397	13.98225	17.21988
Acbd6	20.857004	21.834429999999998	21.361361	22.103176	19.732123	18.733708	21.238763	20.594447	19.333555	22.081677	20.944466000000002	18.386526999999997	19.690755	21.130633	21.145635000000002	20.809642999999998	19.848688	16.945432	19.074312	17.751532	21.178342	19.958495000000003	20.51106	21.551747
Acbd7	0.40589200000000003	0.9254680000000001	0.241281	0.29634699999999997	0.48075500000000004	0.644841	0.615916	0.8804620000000001	0.521586	0.462079	0.42573199999999994	0.487504	0.375207	0.95109	0.436457	0.565415	0.279048	0.463555	0.391214	0.367892	0.608722	0.535949	0.34670300000000004	0.561262
Accs	1.158901	1.2080110000000002	1.108595	1.306566	1.154654	1.23284	1.079113	0.63913	1.1979389999999999	0.981844	1.5712700000000002	1.161766	1.11733	1.254895	0.663138	1.140881	1.092739	0.984467	0.945932	1.179766	1.2600049999999998	1.145032	1.307843	0.865339
Accsl	0	0.018566	0.021905	0	0.014053999999999999	0.030812	0.036014	0	0	0.024006	0.057753	0	0	0	0	0.046716	0.052573	0	0.014006000000000001	0.041569	0.049946	0.025167	0	0
Acd	13.275016	15.26801	14.744635999999998	11.127547	11.943413	13.718549	13.327482	12.708459	13.654657	13.448591	12.493152	14.799232	12.699084	13.748138	12.442478	12.712819	11.482401	10.055098	12.941664	14.36179	14.567884	12.855278	14.209670999999998	13.803503
Ace	5.771952	5.9942459999999995	5.987076	6.61159	5.384513	6.42965	6.751459	15.329614000000001	6.0017510000000005	6.4239440000000005	6.482659	6.893294	5.416551999999999	6.272163	5.614856	6.5053019999999995	7.449501	4.757761	7.408453999999999	5.631614	5.609114	6.2928690000000005	7.769778	6.158181
Ace2	1.2396	1.4793120000000002	1.739309	1.20039	1.3322969999999998	1.312637	1.611404	1.691871	1.625068	1.607708	1.499473	1.11195	1.20446	1.097733	1.3010110000000001	1.484312	1.244041	1.540638	1.402811	1.488748	1.2546760000000001	1.1304969999999999	1.2229	1.041204
Ace3	0	0	0	0	0	0	0	0	0	0	0	0	0	0	0	0	0	0.027604000000000004	0	0	0.006435	0	0	0
Acer1	0	0	0.023237999999999998	0.033257999999999996	0.021836	0	0.062928	0.015783000000000002	0.043052	0.020384	0.013027	0	0.036297	0.020943	0.014722999999999998	0	0	0.02026	0.03377	0	0.049683	0.017699	0.111533	0.021877
Acer2	2.840997	2.632832	3.3054669999999997	3.87	3.1484520000000003	3.407172	2.185922	1.444749	2.1618020000000002	1.819436	2.092173	2.196209	1.174493	1.7042169999999999	1.79437	2.462224	1.9391770000000002	1.378635	1.488982	1.746788	2.135393	1.710602	2.538665	3.157057
Acer3	7.585858	7.522545	6.511391000000001	8.743045	6.795965	7.1776860000000005	6.771960000000001	7.347264	7.526241000000001	6.3500239999999994	7.113784	6.820447	5.866264	6.101336	6.349609	5.532392	6.0548150000000005	6.910496000000001	7.846136	6.752419000000001	6.967376	7.486091	6.733658999999999	7.135932
Ache	91.313779	85.22075799999999	86.575491	84.952614	79.92869499999999	88.74146999999999	96.892565	89.389859	90.030175	90.670917	85.595671	86.904084	96.96923699999999	93.613867	86.964135	98.160782	94.63651800000001	77.496488	85.563172	97.878314	91.884847	91.895556	101.692408	90.00608100000001
Acin1	17.393877	22.426857000000002	22.762912	21.142098999999998	21.863820999999998	22.267679	23.668625	21.386874	23.551107000000002	23.489838	23.245642999999998	22.779579000000002	24.785297	24.048527	24.961181	22.188902	24.022371	18.328445000000002	20.256467999999998	21.853293	22.085993	22.654345000000003	22.679852	21.407764999999998
Ackr1	13.782448	15.627543	14.739405999999999	13.563029	13.493078	14.727896	15.708047	13.276098000000001	14.026439000000002	14.893688000000001	14.017879999999998	14.208739000000001	13.899757999999999	12.925317	13.493057	14.720583999999999	13.670378	13.513411999999999	11.065947999999999	14.706510999999999	15.231694000000001	13.694992000000001	14.405902	13.736289000000001
Ackr2	0.227581	0.199793	0.124081	0.11306500000000001	0.24834	0.159651	0.136328	0.126553	0.11910899999999999	0.04543	0.164156	0.128122	0.075804	0.083915	0.148741	0.10217999999999999	0.16736900000000002	0.08355	0.101698	0.036337	0.24247800000000003	0.33491	0.08416	0.081981
Ackr3	4.09242	5.501812999999999	5.425659	5.971314	5.5130349999999995	5.065631	5.634966	5.049906	4.555521	5.527146	4.550464	6.329969	5.4310160000000005	5.240337	5.366412	4.969374	4.562784	4.866072	6.778036999999999	4.360016000000001	5.3730910000000005	4.966891	5.399038	6.0855120000000005
Ackr4	0.7259979999999999	0.565632	0.653751	0.782961	0.8759120000000001	0.535117	0.718069	0.613866	0.781592	0.823506	1.0433059999999998	1.443397	0.593182	0.556867	0.79411	0.54952	0.814924	0.888659	1.306935	0.675875	1.263996	0.968792	1.101133	0.749687
Acly	60.821498	59.179697999999995	62.845788	62.924682999999995	61.353275	65.25724699999999	61.987278	61.799963	63.158331000000004	61.984984	61.858672	63.621552	67.12095	60.805254000000005	62.554927	67.86176400000001	65.318836	48.006958000000004	66.224952	62.615491000000006	63.104735	66.46002	68.412529	65.48259200000001
Acmsd	0	0	0	0	0	0	0	0.044444	0	0	0	0	0	0	0	0	0	0	0	0	0.007998	0	0	0
Acnat1	0	0.033971	0	0	0	0	0	0	0.017373	0	0	0	0	0	0	0.016980000000000002	0	0	0	0	0	0	0	0.015241
Acnat2	0	0	0	0	0	0	0	0	0	0	0	0	0	0	0	0.03949	0	0	0	0	0	0	0	0.011727
Aco1	9.754423	9.698075	11.774025	10.634439	10.441317	10.623277	10.593956	10.600092	10.610171000000001	10.223597999999999	11.021842	11.123356	9.583953	11.175943	11.562379	10.616093	10.523002	9.004255	11.718017	12.373168	11.381499	12.962392	10.828053	10.268289
Aco2	133.2668	125.85363000000001	122.32060200000001	135.849991	131.306625	131.907059	125.643257	135.803497	132.550323	123.319275	130.77005	125.73910500000001	128.309479	121.335922	122.120682	133.28366100000002	131.504517	110.489952	125.28596499999999	133.506577	123.75579099999999	129.52597	127.223373	130.36643999999998
Acod1	0	0.029552	0	0	0.024578	0.027464999999999996	0.13309	0.109702	0	0	0	0	0	0	0	0	0.023201	0.012037	0	0	0	0	0.011617	0.032941000000000005
Acot1	3.073578	3.584379	3.6618459999999997	3.301443	3.156088	2.993205	3.2011119999999997	2.541934	3.614091	4.129351	2.707832	3.07419	3.016223	2.926572	3.190162	3.483593	3.1873259999999997	2.340973	3.553175	3.127098	3.2091220000000003	3.368526	2.9261630000000003	2.7655
Acot11	11.279703	8.416426	7.548686999999999	9.851835000000001	10.833055	12.930856	13.645757000000001	12.28469	11.251298	11.549447	10.887672	12.101678	8.283859	9.151636	11.314752	10.140169	14.896489	8.166312	9.796362	11.770629	9.90835	10.106812	9.86337	12.829544
Acot12	0	0	0	0	0.050983	0.028038	0.040589	0	0	0	0	0	0	0.025549000000000002	0.023044	0	0	0.017046000000000002	0	0	0	0	0.02675	0
Acot13	10.660669	11.706278	9.596196	12.542295	9.109301	12.608253	11.390531	12.679714	11.733637	11.476881	10.655828	11.692578	10.322842999999999	11.076943	13.000371000000001	10.366136000000001	11.024979	12.937994999999999	12.777687	12.160715	10.594341	13.521954999999998	9.973445	12.349787
Acot2	4.289149	4.824624	5.114953	4.655416000000001	4.282945	4.1781690000000005	4.690725	4.566065	4.8074650000000005	4.961178	4.8009889999999995	3.8739790000000003	3.9451089999999995	5.025404	4.416089	4.849824	4.375744	4.520075	5.0627379999999995	4.809614	4.9359150000000005	3.974946	4.875783	3.9694910000000005
Acot3	2.589931	4.18005	4.63426	4.708727	3.5458410000000002	2.933541	3.814278	2.499904	2.9337880000000003	3.7988980000000003	3.2204650000000004	3.311157	4.45073	4.4532620000000005	4.40016	4.896682	3.5260580000000004	3.9646269999999997	3.963114	3.884835	4.031015	3.042642	4.970398	3.937387
Acot4	1.471458	1.212924	0.8873780000000001	1.227247	0.854355	1.130104	1.378963	1.159602	1.096051	2.0285349999999998	1.1044530000000001	1.203215	1.3019100000000001	1.0429110000000001	1.2069020000000001	1.120241	1.191083	1.210005	1.101102	1.320539	1.2674290000000001	1.343113	1.206863	1.221431
Acot5	0.046361	0.12012300000000001	0.18557200000000001	0.23875	0.079024	0.12715	0.238319	0.173112	0.23523899999999998	0.140517	0.20641199999999998	0.179813	0.355102	0.079385	0.35396700000000003	0.182417	0.13610899999999998	0.053238	0.25207199999999996	0.175703	0.10439100000000001	0.083526	0.082488	0.181448
Acot6	0.42382200000000003	0.216313	0.385233	0.3957	0.374703	0.162218	0.168691	0.487886	0.16328399999999998	0.332735	0.621876	0.167351	0.47550200000000004	0.287866	0.32984	0.084471	0.243716	0.478658	0.256977	0.579335	0.32900799999999997	0.345602	0.273206	0.408499
Acot7	145.686679	145.241679	134.440349	145.807249	142.0924	140.35198300000002	151.784274	145.68381200000002	158.538846	146.19061499999998	147.89385900000002	131.964775	158.230721	138.920771	150.667359	156.006435	151.03661	120.007426	135.46846399999998	160.824573	151.90098999999998	156.95905	152.407792	156.53105
Acot8	9.265989	10.570717	8.385405	9.544542999999999	9.139959	9.311332	11.011255	8.90669	10.993397	8.483682	8.230715	8.469771000000001	9.276647	8.5855	10.121762	9.495127	9.274314	6.121885	7.723841	9.768647999999999	9.51881	8.875747	8.463235000000001	9.946576
Acot9	16.745982	14.817234	12.689879	17.052224	14.480895	14.213545000000002	12.760803999999998	16.840829	15.138382	12.196064999999999	16.187896	11.96948	14.018263000000001	13.475675	14.735425	10.926098	13.328432000000001	14.408191	14.236282999999998	12.599787	14.498448000000002	15.121978	13.081792	15.46098
Acox1	32.418493	32.837485	34.404593	35.191061	32.271584999999995	32.971587	36.53367	36.583690999999995	33.352258	36.145790999999996	34.591026	35.725571	32.842449	34.262101	31.970681	34.389018	36.114670000000004	36.845938000000004	36.215071	32.50343	33.114000000000004	34.937401	34.508019	33.800045000000004
Acox2	0.10362	0.02695	0.036256000000000004	0.021369	0.059039999999999995	0	0.034797	0.019536	0.083429	0.152854	0.0981	0.072366	0.0981	0.101113	0.17130399999999998	0.086238	0.08806	0.026895	0.024635	0.037085	0.036739	0.143395	0.056107000000000004	0.049953
Acox3	8.441259	7.861186999999999	8.126035	7.784155999999999	7.866960000000001	7.672752	8.409741	7.632963	8.327166	7.250042999999999	8.64931	7.598180999999999	7.658931	5.484768	7.877671	8.93958	8.649788000000001	8.22176	6.4857830000000005	9.011514	8.743397	6.151276	6.985113	6.212882
Acoxl	0.094546	0.033885000000000005	0.030333	0.079011	0.027672000000000002	0.014813999999999999	0.119657	0.015657	0.032050999999999996	0.032716	0.048967000000000004	0.056445	0	0.00999	0.033144	0.040553	0.032391	0.05929299999999999	0.052030999999999994	0.052555	0.038095	0.036481	0.11588399999999999	0.1033
Acp1	28.310290999999996	30.068438	30.284285999999998	32.426253	27.895603	29.383331	33.404844	30.897538	29.289462	33.285926	32.081434	31.520052000000003	30.797666999999997	29.318051	29.270621000000002	30.012231	29.380065999999996	30.312796000000002	30.682264	30.676608	28.588814000000003	30.955321	31.885901	31.981111
Acp2	17.366070999999998	18.296004999999997	17.969347	16.777822	16.740007000000002	18.641773999999998	16.184624	16.490323999999998	17.203567	18.257421	16.516354	16.644992000000002	15.666286	16.713787	16.619989999999998	17.554865	17.245092	18.661175	16.425216	16.973731	16.543418	17.100804	17.040726	16.575291
Acp3	0.074046	0.049694	0.025079	0.031381	0.06490599999999999	0.162529	0.017936	0.19423800000000002	0.182228	0.09277	0.14646099999999998	0.039794	0.183799	0.067303	0.064751	0.06169500000000001	0.076517	0.10484	0.019611	0.266831	0.13122799999999998	0.019929	0	0.308684
Acp4	0.147547	0.218282	0.21075300000000002	0.142413	0.17613099999999998	0.120024	0.14156	0.12045499999999999	0.094086	0.16303199999999998	0.17616700000000002	0.118998	0.308367	0.169727	0.116175	0.109929	0.220338	0.029127999999999998	0.177522	0.097539	0.092567	0.127147	0.09261699999999999	0.105771
Acp5	0.153029	0.538279	0.381375	0.373962	0.253432	0.45549399999999995	0.48684399999999994	0.236531	0.198932	0.353957	0.273572	0.419605	0.22888699999999998	0.318594	0.136745	0.743262	0.22181399999999998	0.435108	0.477017	0.151979	0.259424	0.27529899999999996	0.559094	0.438492
Acp6	4.208086	5.579675	5.215185	4.4783669999999995	4.663971	5.286427	4.893743	4.455861	4.296963	4.715515	5.37964	5.6768	5.339613	5.638964	5.343959	4.761115	4.815226999999999	4.093113	4.950222	4.753813	5.514539	5.307843	5.116505999999999	4.652881
Acp7	0.030712	0.047612	0.027094999999999998	0.034806000000000004	0.021178	0.023697	0.049677	0.044853	0.038931	0.021357	0.042418	0.0308	0.009777	0.01347	0.11570799999999999	0.069591	0.027537	0.13188699999999998	0.06979099999999999	0.012465	0.014271	0.027668	0.050309	0.08900599999999999
Acr	0.11405599999999999	0.124866	0.079941	0.021593	0.068503	0.132427	0.063486	0.050292	0.058176	0.11336600000000001	0.051440999999999994	0.041083999999999996	0.0636	0.208519	0.081265	0.141938	0.224629	0.022381	0.021686	0.081264	0.157157	0.084645	0	0.075157
Acrbp	0.529708	0.431242	0.348825	0.28226	0.202727	0.28079899999999997	0.443957	0.227186	0.396084	0.380748	0.504842	0.26221	0.423158	0.449412	0.321484	0.095902	0.620962	0.10368499999999999	0.43640200000000007	0.341063	0.38075	0.250235	0.253306	0.125723
Acsbg1	75.72189300000001	68.452821	72.66341800000001	75.954043	77.44431800000001	75.766887	78.309845	77.33704200000001	78.066672	69.55216300000001	72.326625	80.755361	70.20275600000001	73.430593	73.155271	75.465673	92.84373000000001	73.092899	84.428945	87.882471	73.82526999999999	83.292275	74.96302299999999	71.276543
Acsbg2	0	0.026077	0.012077	0.014516999999999999	0	0.013318	0.027469	0.057719000000000006	0.025710000000000004	0.015469	0	0.06675199999999999	0.013073	0.013552000000000002	0.020842	0	0	0	0.0109	0.016345	0	0	0.019696	0
Acsf2	24.296295	23.034587	25.056325	23.789785000000002	25.438585	23.082251	25.010458	27.581173	23.848474	23.326777	24.909824	26.41675	22.339425	22.860424	22.943841	26.021923	27.665344	21.346204	25.086447	25.410142999999998	24.622228	24.926029	25.069589999999998	24.526907
Acsf3	8.064488	8.342291000000001	8.573613	7.3657449999999995	8.585925999999999	8.110969	8.628565	6.608474	7.157494	7.825784	8.825231	8.027719	8.365109	7.0320089999999995	6.542144	8.084596000000001	8.872833	6.86452	6.752246	8.160447	7.951455999999999	7.590352	6.533208999999999	7.67165
Acsl1	14.471831	13.647782000000001	13.141051999999998	14.914681	13.436415	14.163231	15.236182000000001	15.098139000000002	13.113354999999999	13.356318	15.39514	16.128283	12.856277	12.942618	12.960462	13.114742000000001	13.889575	14.140629999999998	15.818055	13.657478	14.765187	14.666595000000001	15.01234	13.061531
Acsl3	89.66617600000001	76.558655	69.241295	89.719849	84.068748	84.630325	79.27131700000001	87.35479000000001	83.300423	78.683243	84.808708	77.49942800000001	79.06855	76.539429	76.955025	69.069092	84.587997	100.21772800000001	80.181511	81.953468	75.275757	75.390167	71.550278	84.557869
Acsl4	26.691514	22.441979999999997	21.031269	24.782181	19.187701999999998	22.294663	20.836945999999998	22.673128	19.929819000000002	22.631718	25.059557	19.655854	26.648276	24.814922	23.570279	20.237628	19.944149	26.921549	21.056826	20.257487	21.76278	20.735436	19.208072	23.792642999999998
Acsl5	11.956774000000001	9.600817999999999	10.188353	10.845403	11.003503	11.148928999999999	10.355226	10.145423	9.752609	9.239251	10.018231	9.201981	9.931988	9.217696	9.373741	8.877428	8.570601	8.607357	11.318453	10.802899	9.258204	9.786496000000001	10.245042999999999	10.942399
Acsl6	42.77845	40.327674	44.648032	47.678738	41.591605	44.000205	49.560827	51.278846	39.647259000000005	41.005291	44.541647999999995	51.103556	37.368296	37.432249	40.687414000000004	46.091042	44.479498	34.941761	45.566192	51.203914000000005	36.345242	38.857172	37.222417	44.297328
Acsm1	0.039931	0	0	0.074443	0	0	0.047458999999999994	0	0.014816	0.073043	0.07713099999999999	0	0.019438	0.015043	0.024975999999999998	0.07328899999999999	0.025306	0.024213	0.047684	0.023815	0.016939	0.026474	0.040279	0.057687
Acsm2	0	0	0.037045	0	0	0	0.012166	0	0	0	0	0.034269	0	0	0	0	0	0.018338	0.008513	0	0	0	0.011686	0
Acsm3	0.327868	0.39769099999999996	0.274595	0.477286	0.373742	0.20834899999999998	0.347436	0.513107	0.471553	0.39998	0.504637	0.29791100000000004	0.22807600000000003	0.37878	0.251625	0.723561	0.21109899999999998	0.242385	0.657622	0.381707	0.284947	0.500105	0.194088	0.248862
Acsm4	0.11698199999999999	0.09409400000000001	0.09919800000000001	0.05646	0.029883999999999997	0.093696	0.10365999999999999	0.07585700000000001	0.07251200000000001	0.127961	0.10400000000000001	0.044938	0.10870999999999999	0.119966	0.252098	0.034873	0.087146	0.17638099999999998	0.085814	0.10806700000000001	0.078791	0.064987	0.09097100000000001	0.048651
Acsm5	0.345134	0.345236	0.227235	0.42407	0.209405	0.190883	0.495834	0.8499329999999999	0.424278	0.303668	0.357929	0.536712	0.30633299999999997	0.346258	0.239438	0.287238	0.6148060000000001	0.22264	0.40262600000000004	0.191113	0.462091	0.38193299999999997	0.49722200000000005	0.22745300000000002
Acss1	15.09012	14.661226000000001	14.894976999999999	13.227768	17.207307999999998	13.272817000000002	16.448969	13.925614000000001	12.359237	13.812120000000002	14.835103	17.33717	11.180457	15.784204	13.204532999999998	11.583117999999999	17.385089999999998	10.2814	15.603432999999999	12.615785	12.727146000000001	11.889959	14.8403	13.378105999999999
Acss2	19.342451999999998	16.952557000000002	16.827351999999998	18.679392	17.792127	19.763433	18.667437	19.393091000000002	23.077178	17.48858	17.277273	22.40232	18.476376000000002	17.393957999999998	17.601285999999998	15.721553	17.576798	14.673698000000002	20.42944	21.844391	18.803071	22.575587	19.514094	19.897578
Acss3	2.218854	1.979972	2.401404	2.372716	2.35002	2.15068	2.56603	2.832135	1.9109720000000001	2.331743	2.0430349999999997	3.405995	2.038496	2.33051	1.890163	2.40884	2.903907	3.047739	3.046564	2.520405	2.280532	3.068359	2.654007	2.235117
Acta1	5.399822	6.147638	5.283563	5.3502160000000005	5.520539	4.937998	6.320627	5.271095	5.254137999999999	7.420978999999999	5.515626	5.760868	5.597632	5.2774529999999995	4.76472	5.700168	6.3288519999999995	4.34564	4.870283000000001	4.719475	5.605482	6.194153	5.747258	5.152132
Acta2	10.012503	13.790636	14.305841000000001	21.922264000000002	10.458385	16.12738	11.834826	7.392374	7.917911999999999	14.230442000000002	13.080731	11.869688	9.128008	10.380932000000001	9.102155999999999	11.049663	15.504985999999999	9.678241	32.703915	8.591948	7.839722	9.115273	17.188854	8.093947
Actb	590.0849450000001	603.4639129999999	645.5354309999999	592.7472230000001	584.415817	568.366272	557.146942	518.231124	524.8906860000001	582.60559	579.7645110000001	578.9485480000001	549.003739	575.411545	529.524414	632.8444969999999	590.142974	608.558929	634.347412	555.465332	602.820481	584.0205530000001	605.5029139999999	564.121643
Actc1	0.073018	0.07219199999999999	0.130551	0.10729100000000001	0.13969	0.063371	0.130555	0.082111	0.05352899999999999	0.073505	0.118272	0.083047	0.140815	0.095937	0.173622	0.088963	0.044529	0.19556099999999998	0.044656	0.045766	0.064876	0.22525	0.08173	0.043177
Actg1	392.414756	380.79781	385.581685	382.944927	376.733078	384.061454	393.966434	366.104488	365.93209900000005	381.75032400000003	389.604841	383.681694	367.44545800000003	368.116865	360.879017	412.902584	394.753312	345.820879	386.86760499999997	403.37710899999996	393.124733	391.685014	388.11186200000003	384.354241
Actg2	0.313129	0.360737	0.090543	1.036062	0.11011900000000001	0.43961300000000003	0.124741	0.027716	0.132395	0.7473529999999999	0.229602	0.079208	0	0.264016	0.117796	0.320092	0.256257	0.06929199999999999	1.823284	0	0.093262	0.137965	0.568947	0.049901
Actl10	0.386831	0.262972	0.107189	0.300624	0.31224	0.344472	0.136494	0.419196	0.525497	0.128147	0.28027399999999997	0.178645	0.274801	0.07914600000000001	0.093887	0.10994100000000001	0.191392	0.14793599999999998	0.213286	0.27820700000000004	0.178922	0.33270900000000003	0.15246800000000002	0.364529
Actl11	0	0.038289	0	0	0	0	0	0	0	0	0	0	0	0.008048	0	0	0	0	0	0	0	0	0.014039	0
Actl6a	3.8466129999999996	5.226447	6.2747589999999995	5.308347	5.684868	5.240064	5.241615	5.012087	3.9972	4.769191999999999	4.575558999999999	6.2292309999999995	4.740426	5.53062	4.886009	5.918304	5.289871	5.179918	6.096463	5.598224	5.827901	6.022193	5.24865	5.218573999999999
Actl6b	19.647859	19.709206	19.459279000000002	20.203416	21.237201000000002	20.247434	20.090836	19.412582999999998	20.890448000000003	21.075451	20.672357	19.507972	20.899964	19.365566	20.257808999999998	23.752551	23.520241	15.442148000000001	17.803919	17.738386	20.442789	20.854698000000003	22.959677	20.284025
Actl7a	0.170219	0.09178	0.093584	0	0.01784	0.026876999999999998	0.07835	0	0.052408	0.021222	0.01856	0.027098	0.061152	0.040198000000000005	0.048851	0.07608999999999999	0.056602	0.073962	0.067319	0.017016	0.004517	0	0.035135	0.022474
Actl7b	0.058705999999999994	0	0.034401999999999995	0.068915	0.147928	0.067346	0.051895000000000004	0.06528400000000001	0.029769	0	0.053770000000000005	0.06274500000000001	0.045507	0.004353	0.11738599999999999	0.036371	0.037282	0	0.079695	0.020733	0.065564	0.049208999999999996	0.02825	0
Actn1	9.624931	10.909157	10.967244	9.662068	10.063799000000001	11.912754	10.521951	11.061346	11.222063	11.877251	11.158976	10.982145	10.715058	12.544055	12.161413	11.723498	13.339087	9.620109	11.062235000000001	11.072648	11.506393	11.033507	10.650058	10.798746000000001
Actn2	2.0142130000000003	2.576955	2.51172	1.542258	2.117314	1.934182	2.076372	1.9793580000000002	1.789891	2.0130529999999998	1.97186	2.222315	1.931023	2.295658	2.454718	2.392096	2.670264	2.181202	2.214102	1.723154	2.130127	2.099907	2.6723209999999997	1.7880770000000001
Actn3	0.139977	0.305598	0.138309	0.223099	0.165129	0.161943	0.120521	0.187947	0.289087	0.165521	0.19963499999999998	0.191525	0.21880700000000003	0.200553	0.125893	0.25745	0.14974300000000001	0.09777000000000001	0.18648699999999999	0.173506	0.173121	0.160807	0.158638	0.096403
Actn4	24.797954999999998	28.484772999999997	30.60933	27.360782	29.179038000000002	30.515942	27.662807	28.182845	27.611648	25.926268	27.569395	29.417976	28.672128000000004	27.202209000000003	27.029253999999998	27.661151	28.632989000000002	24.064792999999998	29.446488000000002	27.540740999999997	29.378663	28.161151	28.880344	26.769340000000003
Actr10	50.589459999999995	47.202294	49.149932	50.977725	44.781214	47.173952	46.92287	52.183849	47.972365	48.533193	50.217334	45.673376	49.689085	49.013078	50.567892	45.39448	42.985192	47.987549	46.969565	46.838074	50.483703000000006	49.949433	46.83227	52.527432
Actr1a	80.984139	77.958164	73.771571	83.747584	76.201707	78.056122	81.857505	78.867961	80.691579	76.87703	81.29539100000001	76.582278	81.167162	74.45750699999999	78.575941	80.88969200000001	83.50980200000001	66.654511	77.12174499999999	81.15754	77.536114	77.94439399999999	78.131226	81.335049
Actr1b	58.01186800000001	56.68306	56.174889	57.142799	55.953602000000004	56.975803000000006	59.327709	58.039879000000006	62.262367000000005	53.332115	58.682491000000006	53.506454000000005	61.066502	55.194632999999996	56.94414499999999	60.1283	59.601513	46.443424	53.165797999999995	61.219189	59.077659999999995	57.99876	56.331192	60.138042000000006
Actr2	97.233035	80.58013000000001	80.651049	95.350806	84.25806899999999	87.843779	79.037853	90.177846	87.920864	86.30866999999999	85.193471	73.20451800000001	93.26588000000001	83.717619	87.22514699999999	74.82615799999999	80.510315	84.1212	81.279957	88.365848	88.328051	81.053525	81.175801	96.141963
Actr3	63.877407	63.456084999999995	65.427414	68.211182	58.830456000000005	58.597225	63.740432999999996	58.892345	55.008759	62.945866	61.882523	60.570477000000004	60.888889	62.098576	58.406734	62.069702	56.70821	61.342789	64.431686	54.32816700000001	59.569649	60.088772	62.08476999999999	61.183746
Actr3b	12.178009	11.176047	10.515688	13.224932999999998	12.837806	12.747106	10.790997	11.676335	11.409757	11.333461999999999	12.155298	10.428641	13.702236	10.177711	11.861869	10.592556	10.614558	9.617706	9.092962	12.352983	12.395913	12.512412	9.520521	12.632141
Actr5	2.572254	2.767976	2.988022	2.885657	2.598252	2.91205	3.9470690000000004	2.464756	2.804509	3.045244	2.6697759999999997	3.348561	2.987151	3.043297	3.283775	2.830002	2.774449	2.213866	2.4281479999999998	2.624701	3.041503	2.529786	3.02336	2.6889830000000003
Actr6	12.886784	12.846305000000001	12.237597000000001	14.488304999999999	11.986071	10.381891	12.293624000000001	13.528541	12.135352000000001	14.20677	13.083596	12.300939	11.676675	12.626411000000001	11.412927999999999	9.037476	10.349081	14.539071	13.595025	11.628867	10.599259	12.316697999999999	12.687763	13.657136999999999
Actr8	15.075867	17.193385	16.753191	16.982953	17.452682	18.366571	16.856932	15.183112	17.70036	15.757932	18.690338	16.751314	18.130456	15.575320000000001	15.718278	17.042711999999998	15.444228	14.209411	18.807219	14.775853	16.265696	17.222442	18.084827	16.637882
Actrt2	0	0	0	0	0	0	0.022788	0	0.011244	0	0	0	0	0	0	0	0	0	0	0	0	0	0	0
Actrt3	0.586616	0.14518599999999998	0.097827	0.607915	0.077102	0.224253	0.251749	0.39314299999999996	0.341783	0.33114099999999996	0.310719	0.409879	0.278275	0.43085100000000004	0.29593600000000003	0.426918	0.080275	0.6360859999999999	0.364036	0.162483	0.290693	0.444694	0.483117	0.352541
Acvr1	4.656095	5.222111	5.5073419999999995	4.755953	4.549295	5.189615	5.706544999999999	5.22474	4.8121529999999995	4.8736120000000005	4.999384	5.529361	6.072863	5.072906	5.027768	4.8830800000000005	5.564364	5.212175	5.007478	6.225551	5.47699	4.756035	4.5645940000000005	5.960139
Acvr1b	27.214809999999996	28.854152000000003	26.495438	27.711863	23.339841	27.922890000000002	27.594045	26.025519	25.976181	27.011815000000002	29.463510999999997	24.591515	31.336484000000002	26.596001	26.074534	31.070249	29.335125	23.352747	24.359099	26.910193	27.345475	25.511253	28.506739000000003	27.931024
Acvr1c	1.8362470000000002	1.7056240000000003	1.881477	1.6873479999999998	1.829755	1.997266	1.567108	1.8276860000000001	2.012987	1.6646619999999999	1.8418439999999998	1.4983799999999998	1.684554	1.628308	1.5695270000000001	1.173275	1.542701	1.915914	1.570783	1.557574	1.940853	1.311446	1.451497	1.994473
Acvr2a	7.509109	7.546041000000001	8.044585000000001	8.724553	6.1222389999999995	7.030011	7.705553	9.476471	7.145334	8.696616	8.848809	7.626139	8.037168	8.3624	6.634545	6.960961	7.271342	9.503688	7.904896000000001	6.540168	6.698975	7.001695	7.053329	7.385182
Acvr2b	4.483097	4.066171	4.987165	3.272527	2.86955	4.818086	5.179753	4.447762	4.806967	5.781439	4.772814	5.208762	3.780354	4.543326	4.261954	4.221634	4.413187000000001	3.491281	4.317138	3.716429	3.824637	4.013083999999999	4.549621	4.385493
Acvrl1	2.064715	2.653274	3.091338	2.555619	2.5330470000000003	2.849075	2.217498	2.150064	2.375302	1.971787	2.286452	2.081525	2.3168860000000002	1.9251619999999998	2.0704740000000004	2.462192	2.834619	1.948436	3.1993150000000004	2.4068970000000003	2.160475	2.331798	2.550222	2.087923
Acy1	17.009733999999998	18.549049	15.756483	15.326417000000001	18.096107	19.233714000000003	22.726715	21.195339999999998	15.410831	18.442801	20.039617	20.559074	14.999011999999999	15.545685	18.566828	18.135185999999997	19.234944	15.080232999999998	19.101262	17.307392	20.072802	16.462726	18.222116	19.247051000000003
Acy3	2.210828	1.936496	2.840842	2.638434	2.4470650000000003	2.558764	2.486475	2.527468	2.215203	2.286356	2.069224	2.3072150000000002	1.476625	1.5393299999999999	1.185207	1.98872	1.628374	2.1927209999999997	2.368923	1.83528	2.6920439999999997	2.46143	2.24948	2.389051
Acyp1	11.204855	12.591237	11.08566	15.0723	12.743896000000001	11.941546	12.599333999999999	13.533835999999999	12.517444	12.33272	10.673708	11.833971	14.719807999999999	13.690848999999998	14.426898000000001	11.210417999999999	14.388724	7.212408	11.293914	12.707139999999999	13.153464000000001	11.341415	10.479368	15.041776
Acyp2	26.918074	20.835915	20.10726	25.614886	19.765359	23.955512	18.887708	26.068158	20.403763	20.220786	20.245744000000002	22.70136	24.330455999999998	20.489163	25.486906	16.652931	15.444948000000002	20.012389000000002	21.789778	22.017777	20.619228	23.085138	20.950366	24.110153
Ada	2.794977	3.6849870000000005	2.7360889999999998	2.836908	2.962577	2.932573	4.600947	2.831433	2.778521	3.462582	2.568086	3.2841669999999996	2.54765	3.493415	3.720674	3.974331	4.680618	4.441765	4.7624010000000006	2.133546	2.041587	3.256004	3.5454160000000003	2.401391
Adad1	0	0	0	0.017247	0	0	0.019699	0.02019	0	0	0	0	0	0	0	0	0.043117	0.050441	0.016142	0.019441	0.018248	0	0	0.094947
Adad2	0	0.018991	0.062360000000000006	0.039773	0.141101	0.124702	0	0.115693	0.08443400000000001	0.097465	0.034607	0.093524	0.030287	0.036869	0.038462	0.321942	0.427994	0.053804	0	0.027844	0	0.034765	0.167305	0
Adal	2.473887	2.7711419999999998	3.101623	2.05445	2.18302	1.9133240000000002	2.16951	2.340761	2.1003130000000003	2.410734	2.484255	3.238682	2.136543	1.777334	2.0072080000000003	2.500742	2.093453	2.883829	2.685908	2.767358	1.889818	1.777579	1.8933790000000001	2.083072
Adam10	21.896881	21.3062	21.794327	25.210638	21.512564	22.918982	21.191162	22.006168	20.206715	19.765102	22.091501	21.205551	21.876766	22.635168	21.414158	19.75301	20.04917	21.527987	23.295284	20.727518	21.474785	21.960186	21.155767	20.778112
Adam11	27.604877000000002	27.148295	24.062815	24.00816	27.673102	31.273632	25.353085	28.376576	35.962718	24.121233	28.923184999999997	26.407273999999997	28.333474	27.918958	27.725613	26.62947	32.792955	18.792867	18.661583	33.015425	27.140821000000003	28.322753999999996	25.719843	27.572229999999998
Adam12	0.8168770000000001	0.580932	0.798124	0.711807	0.710218	0.722861	0.6863779999999999	0.619757	0.703919	0.7383930000000001	0.612915	0.83455	0.7172109999999999	0.794446	0.625009	0.746369	0.862132	0.63266	0.874033	0.822842	0.587317	0.767293	0.769931	0.638041
Adam15	15.396386999999999	15.600735999999998	16.16646	14.277004000000002	16.314937	15.024534	15.005498000000001	15.200391	14.864514000000002	13.467042999999999	15.225062	15.362969	14.368073999999998	15.372039000000001	13.90136	16.904173	16.770068	12.268858	15.109465	16.828053	16.247353	14.55631	15.486057999999998	15.959489000000001
Adam17	6.879156	6.7166820000000005	7.651669	7.0641240000000005	7.3597399999999995	7.682295	6.081126	5.394895	5.870464	6.165608	6.229498	7.330660000000001	6.411193	6.571358	6.113286	6.2453769999999995	6.311571	6.6034679999999994	8.156399	6.082696	6.191155	7.158579	6.437930000000001	6.000955
Adam19	2.684037	2.264627	2.50162	2.0942060000000002	2.730364	2.8574	2.812368	2.385049	3.013172	2.4971900000000002	2.623236	2.698826	2.906193	2.31866	2.922454	2.4383060000000003	3.282257	2.476136	2.440566	3.390517	3.194506	2.990755	2.5729189999999997	2.488852
Adam1a	1.535617	2.44023	2.369977	2.053118	1.429724	1.939368	1.974616	1.563769	1.9439799999999998	2.275429	2.080873	2.227906	1.835852	2.39152	1.675052	1.6860389999999998	2.2966729999999997	1.1390639999999999	2.039582	1.790859	1.7978830000000001	1.699471	2.149307	1.491228
Adam2	0	0.018538	0	0	0	0	0	0	0	0	0	0	0	0	0	0	0	0	0	0	0	0	0	0
Adam21	0	0.0202	0.051927999999999995	0	0	0.01238	0.018238	0.038922000000000005	0	0.00703	0	0	0.038041000000000005	0.050032	0	0.002414	0	0	0	0	0	0	0	0
Adam22	22.725842999999998	20.937338	20.146152999999998	19.559209	20.831456	21.175998	21.340834	21.232443	23.570711	22.220348	23.62901	18.270633	23.6081	23.681105	24.237302	19.50204	20.662135	21.599943	18.458358999999998	21.673089	21.862989000000002	19.95206	22.762454	22.863035999999997
Adam23	33.718586	30.440310999999998	30.117203000000003	32.839893	30.592745	33.474876	34.110756	34.79607	35.003071000000006	36.780365	35.279308	29.499783	35.296623	36.724621	37.515785	40.07716	36.697449	34.633049	32.408962	35.609726	37.306492	34.325623	39.32938	39.482754
Adam26a	0.030826	0	0	0	0.023326	0.009079	0.013829	0.023295	0.009575	0	0.033438	0.008129	0.023367	0.015933000000000003	0.009290999999999999	0.0222	0	0.014200999999999998	0.009516	0.006693000000000001	0.023197	0	0	0
Adam30	0	0	0	0	0	0	0	0	0.036418	0	0	0.011065	0	0	0	0	0	0	0	0	0	0	0	0
Adam32	0.041106000000000004	0.072904	0.044438	0.026262	0.066552	0.016106	0.090084	0.07606900000000001	0.040505	0.042817	0.009745	0.202849	0.048912	0.070151	0.028141000000000003	0	0.12403299999999999	0.028945	0.11084000000000001	0.11577	0.13297799999999999	0	0.030625	0.037111
Adam33	0.016512	0.077248	0.05380700000000001	0.072372	0.018553999999999998	0.059618	0.051588	0.10534400000000001	0.049632	0.050206	0.031486	0.067137	0.016881999999999998	0.072668	0	0.089722	0.027356000000000002	0.08247	0.0652	0.06397699999999999	0.092894	0.023356000000000002	0.101673	0.031193000000000002
Adam34	0	0.058704	0	0	0.014425	0	0	0	0	0	0	0.032498	0	0	0.022699	0	0	0	0	0	0.031699	0	0	0
Adam34l	0.015112	0.013281	0	0.008556	0.016858	0	0	0	0	0	0	0	0	0	0.012707	0	0.014587000000000001	0.03255	0	0	0	0	0	0
Adam3a	0	0	0	0	0	0	0	0	0	0	0.026793	0	0	0.014933000000000002	0	0	0	0.033165	0	0	0	0	0	0
Adam4	0.172439	0.311056	0.219652	0.20438199999999998	0.202568	0.385706	0.227832	0.388075	0.210689	0.254626	0.253249	0.13577999999999998	0.168414	0.150115	0.411638	0.184381	0.176763	0.213914	0.162269	0.13532	0.175532	0.200756	0.211481	0.081451
Adam4l1	0.8758879999999999	0.7204229999999999	0.27548	0.437895	0.39409	0.924016	0.694126	0.684305	0.783406	0.73452	0.583992	0.545825	0.609051	0.710964	0.75315	0.48332299999999995	0.582665	1.0428870000000001	0.5998760000000001	0.637844	0.738847	0.334223	0.519967	0.719064
Adam5	0.016043	0	0	0	0.026434	0	0.02546	0.031931	0.06504	0.129531	0.061491	0.038564999999999995	0	0.043841000000000005	0.015763	0.019536	0	0	0.043804	0	0.056369	0.054479	0	0.051573
Adam8	0.136011	0.753156	0.43087200000000003	0.362398	0.385739	0.5040399999999999	0.344296	0.184034	0.295348	0.38100700000000004	0.201469	0.501772	0.248504	0.284502	0.20885900000000002	0.11319800000000001	0.7946300000000001	0.23449699999999998	0.147243	0.256714	0.347736	0.258878	0.159358	0.325467
Adam9	12.101574000000001	11.704272	12.246236	12.816329	10.861283	14.232339999999999	11.964602000000001	12.009477	10.105132000000001	10.516196	10.522149	12.388852	11.387144000000001	9.638553	12.537622	11.38674	11.693672	11.329057	13.882570999999999	11.112544	12.182723	11.81253	13.681841	12.577473
Adamts1	1.474465	2.0072099999999997	2.42632	1.513695	1.491356	1.7858450000000001	1.800189	2.307366	1.648066	1.45843	1.623726	1.9535470000000001	1.5830540000000002	2.1602919999999997	1.4965709999999999	1.445789	1.8298400000000001	1.553333	2.822332	1.8720740000000002	1.583435	1.604848	1.7520369999999998	1.617137
Adamts10	2.127079	3.604943	3.074563	2.0923830000000003	3.0400009999999997	3.281736	3.8338650000000003	2.9825060000000003	3.31161	3.065172	3.3391879999999996	4.156661	2.650337	3.4707160000000004	3.324211	3.001895	4.487241	1.888954	3.4875529999999997	2.934554	3.411809	3.3818589999999995	3.313925	2.519821
Adamts12	0.707263	1.01491	1.1163889999999999	0.920236	0.7617079999999999	0.778508	0.8951100000000001	0.7064699999999999	0.8169	0.8471270000000001	0.909056	1.102218	0.76252	1.194648	1.071648	0.8582879999999999	1.138341	1.2581	1.463808	0.89192	1.305122	1.184658	1.012805	0.760914
Adamts13	0.168675	0.21970399999999998	0.279167	0.262569	0.314877	0.249561	0.29376399999999997	0.210657	0.29230300000000004	0.27163400000000004	0.256631	0.153771	0.220104	0.332746	0.191829	0.204925	0.37696199999999996	0.200992	0.22406500000000001	0.22439800000000001	0.194119	0.218766	0.286364	0.24505300000000002
Adamts14	0.182555	0.11699100000000001	0.151894	0.142625	0.214671	0.22879000000000002	0.15346600000000002	0.151525	0.111358	0.187328	0.132197	0.111256	0.11915099999999999	0.173231	0.10995799999999999	0.13325399999999998	0.183764	0.14361300000000002	0.171624	0.212299	0.14924300000000001	0.16458	0.13055799999999998	0.17312
Adamts15	1.940453	1.7564520000000001	1.6607830000000001	1.588522	2.67353	3.125573	1.485382	2.413959	2.642815	1.4363139999999999	2.170657	1.4768379999999999	3.198066	1.425673	2.4559349999999998	1.467122	2.020101	1.6673490000000002	0.8679870000000001	2.860746	2.478577	1.394013	1.030176	2.6487689999999997
Adamts16	0.043602999999999996	0.027697000000000003	0.046356	0.04827	0.06867100000000001	0.049828	0.048055	0.033205	0.063426	0.07535900000000001	0.035578	0.090134	0.073974	0.044502999999999994	0.075931	0.053913	0.037025	0.055836000000000004	0.059086	0.136187	0.078808	0.054697	0.044101999999999995	0.093968
Adamts17	0.9751989999999999	0.771021	0.698548	0.5459069999999999	1.117923	1.133095	0.547478	0.8572059999999999	1.068781	0.698991	0.9838	0.759491	0.988721	0.667797	0.947787	0.848458	0.9223809999999999	0.827968	0.684825	1.20443	1.214051	0.708408	0.562371	0.879339
Adamts18	0.104474	0.201676	0.18582200000000001	0.175715	0.131117	0.181331	0.075839	0.22900500000000001	0.133766	0.18698900000000002	0.12186199999999998	0.171927	0.12206800000000001	0.135855	0.178365	0.205296	0.22419099999999997	0.139337	0.159621	0.198999	0.151364	0.13328399999999999	0.13525399999999999	0.12304000000000001
Adamts19	0.372444	0.464789	0.240207	0.304342	0.404804	0.40928600000000004	0.45146800000000004	0.238421	0.412729	0.394264	0.32495999999999997	0.762178	0.348702	0.344371	0.369843	0.338942	0.462664	0.288258	0.320846	0.287748	0.327997	0.259732	0.215443	0.366753
Adamts2	5.063028	5.187905000000001	3.681436	4.774624	4.215001999999999	4.925391	6.837853999999999	4.258806	4.504479	7.126061	4.855755	6.947663	4.039255000000001	5.1278690000000005	4.509025	6.511116	7.899503999999999	4.311076	5.237474	4.596555	4.05729	5.751194	5.777751	5.459397
Adamts20	1.355202	1.162308	1.348638	1.05084	1.702218	1.190903	1.761107	1.509958	1.468436	1.675607	1.3453600000000001	1.605057	1.226736	1.508132	1.338484	1.229117	1.612377	1.226815	1.1891969999999998	1.358938	1.097984	1.4689139999999998	1.029076	0.9746370000000001
Adamts3	0.625292	0.653864	0.63116	0.472725	0.519265	0.722324	0.7139340000000001	0.793769	0.9567680000000001	0.874869	0.660672	0.529927	0.782087	0.759877	0.814048	0.594422	0.732803	0.836203	0.6976180000000001	0.759514	0.7367630000000001	0.739999	0.6099319999999999	1.0148139999999999
Adamts4	9.437135000000001	9.522981	12.362081	9.580416	11.782041	10.230844	9.291039999999999	11.420636	11.409914	7.982996000000001	9.856807	12.293154	11.172903	11.121432	11.795608999999999	10.325660000000001	12.177822	7.910800999999999	12.383467	10.878482	10.533647	13.620469	12.716834	9.01253
Adamts5	1.043015	0.717169	0.8438479999999999	0.891608	0.790133	0.8713860000000001	1.050175	1.091787	0.9617540000000001	0.608271	1.11427	1.016463	0.827953	1.039927	1.136809	1.074777	0.973109	0.845892	1.0722690000000001	1.108394	1.2449430000000001	1.014137	0.7875489999999999	0.9560879999999999
Adamts6	0.553867	0.527147	0.584078	0.35933400000000004	0.811116	0.746845	0.720018	0.741792	0.5492239999999999	0.606703	0.6592600000000001	0.739458	0.518314	0.942602	0.727204	0.403488	0.614463	0.666798	0.574782	0.449542	0.590708	0.315367	0.585242	0.521389
Adamts7	0.289636	0.271927	0.508421	0.438626	0.264932	0.335316	0.35936	0.292029	0.253175	0.279586	0.42157100000000003	0.465779	0.22825900000000002	0.316922	0.35047399999999995	0.433307	0.379352	0.24491500000000002	0.425533	0.36090300000000003	0.358525	0.354646	0.33778	0.41517200000000004
Adamts8	0.583047	0.609923	0.13635799999999998	0.35912	0.350192	0.760101	0.476545	0.540383	0.465926	0.483414	0.5838	0.5668449999999999	0.6509010000000001	0.319895	0.613875	0.608568	0.772403	0.41327600000000003	0.386176	0.430487	0.44348699999999996	0.5090060000000001	0.49460299999999996	0.391828
Adamts9	0.511407	0.47966400000000003	0.707886	0.42351700000000003	0.661387	0.612967	0.675539	0.23368699999999998	0.48576499999999995	0.6013850000000001	0.442454	0.5477350000000001	0.5328109999999999	0.8816799999999999	0.571393	0.33855599999999997	0.6568609999999999	0.638868	0.578774	0.43142299999999995	0.61582	0.466287	0.485738	0.397751
Adamtsl1	0.539867	1.0288540000000002	1.2160540000000002	0.81002	0.741764	1.065931	1.089438	1.023882	0.83154	0.9394309999999999	1.0022520000000001	1.064662	1.086964	1.0117180000000001	0.936264	0.9613709999999999	0.872992	0.8359340000000001	1.011136	0.832787	1.313855	0.762232	1.127234	1.1054979999999999
Adamtsl2	2.23883	2.613413	2.38971	2.24532	2.542704	2.200567	2.648308	2.264925	2.2785740000000003	2.8678209999999997	1.987004	2.7471229999999998	2.345977	2.3400990000000004	2.8242119999999997	2.401582	3.351549	1.481847	2.222864	2.818836	3.135734	2.212134	2.203017	2.097658
Adamtsl3	0.6107859999999999	0.823351	0.8979729999999999	0.805984	0.568481	0.616839	1.0378690000000002	0.47088500000000005	0.534337	0.900683	0.530048	0.706692	0.5670029999999999	0.806447	0.735912	1.067515	1.067225	0.877607	1.213875	0.8055859999999999	0.633518	0.74692	0.8627729999999999	0.986584
Adamtsl4	0.51912	1.138459	0.9426610000000001	0.639317	0.783755	0.761789	0.878338	0.918077	0.60555	0.9264680000000001	0.694159	1.39238	0.598023	0.9354950000000001	0.7794270000000001	0.543031	1.0447819999999999	0.812908	0.9663799999999999	0.659411	0.811028	1.157366	0.824456	0.719129
Adamtsl5	0.212108	0.301722	0.122723	0.268704	0.290191	0.185924	0.28110999999999997	0.143238	0.430341	0.354173	0.352009	0.464526	0.184556	0.136792	0.07963300000000001	0.21840900000000002	0.37351100000000004	0.38503699999999996	0.39813699999999996	0.22990500000000003	0.29539899999999997	0.280954	0.254284	0.137178
Adap1	49.773581	42.106877000000004	35.934779	44.279007	45.928827000000005	44.96584	42.752316	45.756774	52.261806	37.03224	46.658226	38.036131	51.877155	42.142883000000005	47.672698	44.232874	43.077698	33.713755	34.919128	54.108585999999995	44.455117	42.461101	39.087506	46.086644
Adap2	2.5099419999999997	2.464542	1.979334	2.096735	1.8857529999999998	2.159439	1.7114470000000002	1.6591580000000001	1.546561	2.1114189999999997	1.7019970000000002	1.968777	1.497852	2.471542	1.920907	1.617161	1.9581970000000002	1.342892	2.211973	2.32365	2.6742220000000003	1.511601	1.7357669999999998	1.430333
Adar	50.138290000000005	43.340016	41.40583	41.335753000000004	47.819514	45.260740000000006	42.769403000000004	39.074487	41.089473	47.77541	45.194668	39.525878000000006	47.773339	53.952316	44.769971000000005	45.712658000000005	52.728530000000006	51.807344	40.785423	36.569103000000005	40.648421	39.298289000000004	47.773990999999995	43.39845
Adarb1	75.636978	40.215459	33.082378000000006	51.465598	68.72627	74.007418	42.209243	68.698695	80.127121	37.350697	52.559775	35.021483	60.072829000000006	34.698696999999996	49.305159	37.290034000000006	46.119193	42.685971	29.275311	80.779724	53.963388	36.81263	29.29481	67.57769499999999
Adarb2	6.822108	4.159084	4.46581	4.946453	4.873543	5.7830379999999995	5.2019400000000005	5.774808999999999	6.464529	5.575753	4.898388	4.380832	5.6129690000000005	4.532676	6.49566	5.608622	4.874986	4.3257900000000005	4.756096	6.421243	4.536353	4.594323999999999	5.023959	6.138502
Adat1	1.012345	0.920674	1.21622	0.8421700000000001	1.244097	1.092347	1.420101	0.816667	1.062134	1.5501850000000001	1.1803350000000001	1.0197379999999998	1.280745	1.339172	1.017084	1.592432	1.157832	1.1786159999999999	1.129702	1.107418	1.3879540000000001	1.214359	1.281518	0.8432290000000001
Adat2	4.332458	4.554777	3.181589	3.8386730000000004	3.320189	4.0461279999999995	3.889014	3.750174	3.622263	3.5481260000000003	3.251544	3.109092	3.313385	3.1703810000000003	3.688132	2.823515	3.62799	2.816158	3.749449	3.245531	3.113898	3.4869239999999997	2.900059	4.440081
Adat3	0.88621	1.898449	1.8276569999999999	1.022813	1.468392	1.691442	1.6057270000000001	1.6834639999999998	1.8243080000000003	1.773194	2.117234	1.906041	1.8338580000000002	2.0231529999999998	1.386092	2.0321580000000004	2.389414	1.188973	1.552728	1.664482	1.250016	1.6051229999999999	1.607908	1.193505
Adck1	3.6462519999999996	3.554842	3.6648110000000003	3.746132	3.335833	3.498096	3.64203	4.161782	3.518711	3.765401	3.553114	3.6965839999999996	3.389857	3.440374	3.5728769999999996	3.699307	3.856582	2.850564	3.4500379999999997	4.016341000000001	3.5715269999999997	4.200565	3.492032	3.507532
Adck2	7.792292	7.224141	7.5635330000000005	7.340575	7.41193	7.946924	7.006345	8.166038	6.5133849999999995	8.118045	7.830825	7.036606	7.922466	7.586360000000001	7.433147999999999	8.777181	8.181560000000001	7.101361	7.089103999999999	8.088998	6.854868	7.178660000000001	9.595432	7.016048
Adck5	6.036452	5.667345	5.636867	5.5458	6.273701	5.711908	6.2860629999999995	5.536231	6.592523	5.605371	5.8263050000000005	6.476914	5.722437	5.14254	5.462785	6.221115	7.043500999999999	4.486898	5.643648000000001	5.32279	6.069191	5.611554	6.083903	6.145631
Adcy1	19.995635999999998	8.465689999999999	7.553837	12.577852	16.382153	16.246336	10.171238	17.249128	21.057999	8.819821000000001	13.122252	8.808728	12.892487	9.368625	11.722479	7.37253	10.190852	6.841798	6.449319	19.043245000000002	14.086419	8.581027	6.805085000000001	16.869484
Adcy10	0.032067	0.111756	0.115396	0.088905	0.092471	0.068303	0.08665	0.108553	0.099326	0.104072	0.075251	0.07871900000000001	0.115844	0.09809	0.055527	0.05289	0.143331	0.078459	0.075508	0.062375	0.09187000000000001	0.059556	0.096263	0.13683199999999998
Adcy2	27.041719	28.079619	28.561653000000003	27.605404999999998	26.725247999999997	26.633319	31.986838	28.791271999999996	26.718603	33.316365000000005	29.378615000000003	30.099467999999998	32.753642	33.80379	28.939003000000003	29.728188	31.881145	26.978261	31.728951000000002	23.433228	25.75385	26.391060999999997	28.552744	25.573598
Adcy3	19.530719	20.316821	21.310866	21.524473999999998	18.959424	20.91395	22.390439	20.318441	21.750508	22.812073	22.175629999999998	19.772989000000003	23.392674	22.352320000000002	21.904882999999998	23.753273	22.032626	18.473426	20.302811	20.000737	21.977247	20.07018	22.5534	21.455019
Adcy4	0.774373	1.0500450000000001	0.7240439999999999	0.560776	1.065982	0.986533	0.539354	0.489184	0.5369619999999999	0.5072840000000001	0.587866	0.735521	0.7068720000000001	1.0216040000000002	1.029281	0.552932	0.769928	0.725036	0.9567	0.580553	0.57119	0.550148	0.734438	0.534701
Adcy5	34.687754999999996	32.32927	31.643007	33.623236	36.864955	38.122659999999996	32.585724	34.356587	34.010104	31.351396	36.367174	31.852265000000003	38.405789	34.721763	36.145748	37.769618	37.937571000000005	25.050248999999997	31.342048	39.61551	37.579221000000004	32.906589000000004	32.529936	36.487244
Adcy6	9.605023	11.010499000000001	11.441014	9.712594000000001	11.060443	10.882147999999999	11.67808	11.011823	10.821895	11.086737	10.914413	11.960301	11.222980999999999	12.11997	11.389967	12.671994	12.671471	7.366788000000001	10.607042999999999	10.172172999999999	11.691778	10.761322999999999	11.665118	11.526805
Adcy7	4.895261	4.398373	5.185230000000001	4.85873	4.196784	4.883356	4.29864	4.746217	4.264433	5.332103	4.5568800000000005	4.797838	4.933687	5.737083	4.745182	6.01952	4.643518	4.44663	5.367501	4.562194	4.535579	4.979856	5.708293	4.329207
Adcy8	8.626662	7.387903999999999	7.801483	8.048237	8.199944	10.006286	7.35203	8.3974	8.833261	7.827630999999999	8.298791	6.422211	11.817667	8.398098	9.542515	7.670047	7.7668029999999995	6.9262559999999995	6.731174	10.173053999999999	9.959318	7.414664999999999	6.916496	8.911649
Adcy9	5.3262	4.552082	4.7442400000000005	5.028656	5.036356	5.799955000000001	5.012823	5.919215	5.947513	5.032916999999999	5.296094999999999	5.215369	4.72056	5.127853	5.039275	5.299851	5.434179	3.758161	4.370032	5.046235	5.244994999999999	5.18773	5.453284	5.429085
Adcyap1	14.301354000000002	15.391089000000001	16.499804	16.522617999999998	12.750339	14.978237	17.061455	15.072619	14.821598000000002	19.462764	16.003429	18.467185	14.666629	16.916122	16.76649	18.728904	18.79034	19.529316	17.136115	12.160411999999999	14.146703	20.244656	17.120119	16.675755
Adcyap1r1	54.21985	56.007909999999995	60.773141	56.01388000000001	54.050703000000006	55.470037	63.139511999999996	52.86588199999999	51.907815	59.342634	57.723061	57.138011999999996	52.596035	57.719991	53.634657999999995	66.206855	60.106519999999996	45.554521	53.822053000000004	58.718626	61.745571	56.539033999999994	59.851206000000005	56.016801
Add1	73.13320999999999	71.874443	73.855553	74.514747	74.278351	74.029188	74.227899	72.639031	75.54484000000001	68.42308100000001	72.17053299999999	73.91719599999999	78.251866	71.565297	75.15874699999999	76.76459200000001	73.898787	62.90023299999999	72.01480500000001	77.15501400000001	74.456515	74.163731	74.56458	73.14553599999999
Add2	29.630407	25.925548000000003	24.20212	26.755212	26.563397	28.505138	26.435128999999996	28.15478	29.824733000000002	29.676821999999998	29.776406	25.662677	29.030264000000003	28.521573999999998	27.269479999999998	31.341316	28.961266	24.991318	25.678009	27.349626	26.758607	26.109984	26.301703000000003	29.904923999999998
Add3	34.548105	34.742082	36.781192	39.154293	36.412478	35.377275	40.511749	36.590517999999996	33.656372999999995	37.019833	35.792099	39.807590999999995	33.438612	36.139821999999995	35.088409999999996	34.88884	38.473192	39.436019	43.574462	34.714107	38.788312	35.152718	36.560657	36.466503
Adgb	0.8887700000000001	0.9655600000000001	1.914441	1.208288	1.134528	1.2536260000000001	1.0909	1.207047	1.242696	1.482668	1.277838	1.2761049999999998	1.036884	1.253742	1.3703299999999998	1.0897700000000001	1.2886469999999999	1.211199	1.061898	1.488689	1.475855	1.1771790000000002	1.328099	1.182563
Adgra1	26.132525	20.093349	20.048198	21.117901999999997	24.501661	26.962157	17.50518	23.209704000000002	22.453763000000002	15.777645999999999	24.535059	15.558701999999998	29.929633000000003	18.791345	23.656402	20.814666	20.360472	19.981957	13.772421	31.643523	29.872505	15.960729	14.559876999999998	23.553726
Adgra2	5.36188	6.266769999999999	6.503478	6.2575330000000005	6.418839	7.017506	5.872545	4.5685970000000005	4.770649	5.476098	5.490888	6.844316	5.274353	6.293586	5.6559029999999995	6.321959	7.746092	4.963938	7.855622	5.621714	5.742856	6.249382	6.707986999999999	5.066726
Adgra3	4.887789	4.966355	6.797578999999999	5.193208	5.745323	5.114027	5.745003	5.09661	5.4200230000000005	5.44486	5.285732	5.823557	5.391649	6.2553790000000005	5.635711	6.132985	5.982991	5.071898	6.284515	6.406395	6.023381	5.423169000000001	6.073225	5.70443
Adgrb1	53.145565000000005	50.182177	51.896175	45.443775	56.2316	58.410206	51.965931	51.58061	57.936849	51.532559	51.807747	49.892509999999994	58.793783	50.831241	54.741583	56.814726	59.627279	36.504533	45.39606	65.25269399999999	54.152485	52.067015999999995	48.909544	55.884016
Adgrb2	36.323228	39.805045	42.214954	36.605174	38.379323	39.245154	39.780952	36.767077	41.132305	40.475153999999996	42.652519	41.174707	44.699668	41.588406	39.146238000000004	46.709731	43.511033000000005	27.638996000000002	39.776222	44.016265999999995	44.308461	39.927422	38.505899	39.324085
Adgrb3	14.817592999999999	15.369039	15.488438	14.811966	14.141706	14.09895	15.512554000000002	14.009298000000001	13.977495000000001	15.648006	14.994264999999999	14.65245	15.349542999999999	15.478219000000001	14.513141000000001	16.014766	15.020124	14.956593	14.267273000000001	14.073939000000001	14.692264999999999	14.621746	15.291504999999999	15.171564000000002
Adgrd1	0.7461180000000001	0.566602	0.576324	0.642556	0.708769	0.693159	0.44181000000000004	0.325792	0.463854	0.446767	0.748725	0.591806	0.404973	0.548148	0.5795859999999999	0.619293	0.528392	0.541438	0.5551050000000001	0.45173800000000003	0.626179	0.413214	0.507633	0.506308
Adgre1	2.001516	2.8325110000000002	2.7340009999999997	2.307667	2.292045	2.362515	1.2688709999999999	1.455316	1.43484	1.614824	1.645334	1.920834	1.138323	1.4306219999999998	1.4111280000000002	2.004058	2.22683	1.706505	2.569946	1.5034290000000001	1.583896	1.794152	1.6423009999999998	2.142346
Adgre4	0.20385899999999998	0.022877	0.060034000000000004	0.067577	0.208954	0.129657	0.028454000000000004	0	0	0.039678	0.060101	0.024097999999999998	0	0.069411	0.092251	0.061341999999999994	0.073213	0.083993	0.149789	0.034945	0.043331	0.11254700000000001	0.049469	0.059476999999999995
Adgre5	2.926577	2.584573	3.8900010000000003	2.07492	2.532639	2.909438	2.183193	2.652834	2.219767	2.476082	2.254674	2.627662	2.276496	2.356075	2.229645	2.519241	3.068127	2.337355	2.752777	3.101566	2.295488	2.80226	2.8254759999999997	2.578416
Adgrf1	0.07445700000000001	0	0.030273	0.05085	0.042452	0.046005000000000004	0.046484	0.038599	0.028168000000000002	0.042732	0.149642	0.044414999999999996	0.036959	0.10165199999999999	0.026121	0.031626999999999995	0.042707999999999996	0.07700800000000001	0.024008	0.161327	0.06043099999999999	0.055737	0.108009	0.069488
Adgrf2	0	0	0	0.018774000000000002	0.017977	0	0.044136	0.047326	0	0	0	0	0.015961000000000003	0.033934	0	0	0	0	0	0	0	0.052845	0	0.019882
Adgrf3	0.031277	0.013890000000000001	0.01462	0.029427999999999996	0.020467	0.074513	0	0.062082000000000005	0	0.08239500000000001	0.034977	0	0	0.003776	0.008062	0.018014	0.043954	0	0	0	0.035901	0.04584	0	0.056220000000000006
Adgrf4	0	0	0	0	0	0	0	0	0.010572	0	0	0	0.018565	0.008404	0.019808000000000003	0.018969	0	0	0	0.009426	0	0	0	0
Adgrf5	7.173037	6.73319	7.997991000000001	6.299868	7.304392	10.376449000000001	6.9920919999999995	6.841582000000001	5.747873	5.817126	6.075726	7.543203	4.8981069999999995	5.9100470000000005	5.715065	6.778217999999999	6.759953	6.477641	6.298079	6.246871	6.345312	5.874759	7.4930710000000005	6.778711
Adgrg1	49.081353	60.32288199999999	67.426987	54.996355	55.17361	55.085981999999994	61.306801	51.128440000000005	53.543688	61.714086	59.042271	58.185975	55.926551	63.838087	56.385414000000004	66.034379	62.054722999999996	47.785182	59.249843999999996	53.241259	56.025954000000006	55.393926	61.17580600000001	51.440093
Adgrg2	0.72025	1.023936	1.1316959999999998	1.084797	0.924435	1.064815	1.148134	1.410147	1.164993	1.313561	1.109607	1.7884240000000002	1.1284049999999999	1.1242510000000001	1.126782	1.096384	1.377091	1.484181	1.3847	1.118185	1.188239	1.063647	1.163953	1.226488
Adgrg3	0.052029	0.087756	0.062997	0.045316	0	0.05215	0.013138	0	0.013474000000000002	0.05624199999999999	0.06937	0.06866799999999999	0.06805599999999999	0.023687	0.033936	0.015224000000000001	0.050899	0.061725999999999996	0.056958	0.050445	0.121745	0.077687	0.055404999999999996	0.059552
Adgrg4	0	0	0	0	0	0	0	0	0	0	0	0	0	0	0	0	0	0	0	0	0.006944	0	0	0
Adgrg5	0.02175	0.065025	0.037489	0.057649	0.104083	0.090353	0.034118	0.045367000000000005	0.04211	0.047871	0.020271	0	0.029620999999999998	0.036833	0.019619	0.104691	0.067465	0.048218000000000004	0.08154	0.019274	0.041652	0.044491	0.029963	0.077942
Adgrg6	1.9907569999999999	2.504486	2.505993	2.40923	2.721732	2.8751599999999997	2.03943	2.542505	2.353968	1.900412	2.875914	2.912547	2.406732	2.686128	2.672766	2.220275	1.955489	2.167374	2.962239	2.503372	2.826804	3.447693	2.632201	1.9268
Adgrg7	0.010876	0.013951	0	0	0	0.01085	0.002434	0.008945	0.024026	0.024425	0.0034590000000000003	0.014478	0	0.013116999999999998	0.020016	0	0.024662	0.024512	0.001465	0.010584999999999999	0.021067	0.0064329999999999995	0	0.0061530000000000005
Adgrl1	50.703094	50.453716	49.586287	44.826029	52.364527	58.812672	53.580938	54.064476	61.472189	53.267993999999995	55.042724	49.979048	61.305808999999996	54.10581	56.685547	58.009746	59.339351	42.845573	43.621229	64.41869200000001	58.945903	52.747243999999995	50.997236	59.264164
Adgrl2	9.012475	8.830828	8.832851	8.301936999999999	8.410169	10.066388	8.949641	9.828337	10.885202	10.313783	9.423552	8.375657	10.132171000000001	10.354028	9.337838	9.518088	8.422887	10.386738000000001	8.268374	8.510571	8.561569	8.630416	9.771628	9.913642999999999
Adgrl3	12.973531	13.969232	14.498092000000002	13.384599	13.461537	13.203543	12.536959	12.167906	11.448196000000001	13.155019	12.938369	11.591788000000001	14.223792999999999	13.400626999999998	13.706953	14.935284	13.282606	15.910306	14.8449	13.573676	13.644513	13.46938	12.825649	15.407971
Adgrl4	4.189807	3.3568870000000004	3.920404	4.227922	4.842531	5.40487	2.565223	2.877726	2.905004	3.014677	2.929669	3.344071	3.2617439999999998	3.6797769999999996	3.156828	3.6239019999999997	3.376286	5.331192	4.716276000000001	3.100142	2.455545	2.771603	2.763177	3.287087
Adgrv1	0.9183899999999999	1.017727	1.567983	0.914899	1.006912	1.1034760000000001	1.672982	1.0670950000000001	1.091226	1.129583	1.247963	1.2843799999999999	0.791912	1.5787930000000001	0.994526	1.0387309999999998	1.8288119999999999	0.911616	1.008529	1.014684	1.12278	1.057515	1.0926360000000002	1.122153
Adh1	0.2814	1.269643	1.232676	0.6450319999999999	0.6328520000000001	0.492922	0.989334	0.386629	0.527458	0.512699	0.38009899999999996	0.641471	0.52833	0.455754	0.5619529999999999	0.452092	0.443004	0.781967	1.280002	0.81098	0.774447	0.737716	0.8207620000000001	0.6544
Adh4	0	0	0	0	0	0.061966999999999994	0	0	0	0	0	0	0	0	0	0	0.031145	0	0	0.026172000000000004	0	0	0	0
Adh5	33.796139000000004	31.212846999999996	33.835148	35.173747999999996	31.036284999999996	28.493371999999997	34.567558	32.308586	29.783028	29.994753000000003	33.681328	33.586292	31.096003999999997	28.717546000000002	27.649310999999997	32.009037	28.838571999999996	28.978848	31.936322999999998	33.781357	32.506992	31.979870000000002	32.653194	33.853233
Adh6	0	0	0	0	0.017237	0.023972999999999998	0.015553999999999998	0	0.009405	0	0.033747000000000006	0	0.025422999999999998	0	0.056278999999999996	0	0.036177	0.008697	0	0.011601	0	0	0	0
Adh7	0	0.016228	0	0.021092	0.031211000000000003	0.057187	0.027832	0	0.043778	0	0	0.039177	0	0.013008	0.036788	0	0.046394	0.069936	0	0.018199	0.067001	0	0.098815	0
Adhfe1	15.450701	15.846710999999999	12.929647000000001	15.349563	13.116654999999998	15.112082000000001	19.109531	15.886142000000001	15.742545000000002	15.169989999999999	16.595556	19.794745000000002	12.660467	13.457888	12.856403	11.937634	15.30918	11.944675	13.235692000000002	13.07785	11.668402	12.267284	15.066464999999999	12.290942
Adi1	9.497323	11.420295	12.813272	13.589205999999999	10.212254	10.964688	12.401732	10.421339999999999	10.760838	10.058656	9.422601	11.084586999999999	11.951145	11.205942	10.203600999999999	12.360462	10.310333	7.8125919999999995	10.758892999999999	12.471615	9.690209	13.724147	12.187004	10.668766999999999
Adig	0.076596	0	0	0	0.0535	0.22679899999999997	0	0.06840800000000001	0	0.133616	0.139487	0	0.050164999999999994	0	0.082616	0	0.154059	0	0.245716	0	0.391361	0	0	0.063493
Adipoq	0	0	0.05575599999999999	0.049688	0	0	0	0.296588	0	0.037617000000000005	0	0.02537	0	0	0	0.057102999999999994	0.025074000000000003	0	0	0.095371	0.027092	0	0.053707000000000005	0.018512999999999998
Adipor1	34.476388	34.197509000000004	36.858435	35.241121	33.135319	32.851994	34.349095	34.271985	35.065076	32.090959000000005	33.335413	35.477967	32.748740000000005	35.762541	31.834934999999998	35.79433	33.676809000000006	30.416473999999997	39.272402	33.708912	37.303649	36.410226	35.054097999999996	32.407099
Adipor2	19.007696	14.548713000000001	14.529398	18.250557999999998	18.539092999999998	18.183666	15.953833	17.137497	16.372348000000002	13.555665	14.780976999999998	15.360875	13.785359	15.56889	15.090926000000001	14.507560999999999	15.739204999999998	11.650869	15.691251999999999	15.669849	17.621935999999998	17.090273	15.242079	15.914598000000002
Adk	21.688669	19.365619	19.073117	23.236472	20.215173	19.151966	18.672956	22.516442	19.600977	19.834864000000003	18.721892	19.629403	19.963397	18.092449	19.314541000000002	17.495168	16.946968	19.453474	20.78739	23.66495	21.485355	21.846098	17.755019	21.721383
Adm	0.7993439999999999	1.058618	1.332642	0.9717629999999999	1.2400719999999998	0.85793	1.065898	0.706721	0.710222	0.747836	0.9125059999999999	1.477843	0.6679470000000001	0.580174	0.575497	0.9121360000000001	0.9265389999999999	1.6621130000000002	1.344058	0.835239	0.8285040000000001	0.9481229999999999	0.9683790000000001	1.110722
Adm2	0	0	0.071864	0	0	0	0	0	0.030157999999999997	0	0.13519	0	0	0	0	0	0	0	0	0.045857	0.03567	0	0	0
Adnp	14.175991	18.774523000000002	15.757484	17.048466	15.324589000000001	17.158922	18.104066	16.987427	13.930422	16.777282	18.248503	17.145731	17.915793	15.677655999999999	14.878519	15.543094	17.139382	16.323806	17.161049	14.268813	16.077548999999998	17.507386	15.446563000000001	18.358425
Adnp2	4.866297	5.498553	6.120106	5.3390580000000005	5.013532	5.35102	5.265743	4.998511	5.433418	5.678451	5.346467	5.119676	5.338558	5.4024410000000005	4.867937	5.798038	5.0514779999999995	5.6204410000000005	5.88968	5.114515	5.143358999999999	5.9529510000000005	5.907271	5.848944
Ado	6.003277	5.265175	4.618953	6.4222269999999995	6.841844	6.047754	5.3180760000000005	6.0723650000000005	6.725214	5.184847	5.369214	7.053191	6.114623	4.198843	5.034967	6.796424000000001	5.088932	3.767701	5.163636	5.421054	6.655106	5.539911	5.3951139999999995	4.968647
Adora1	34.501197	25.280235	24.743136	31.159060999999998	35.469532	33.177757	28.316026	40.147403000000004	32.704078	25.816710999999998	31.025292999999998	27.534390000000002	30.248399	25.263309	29.682627	28.888823	32.610589000000004	28.278365	24.239032	40.452412	31.170904999999998	27.52605	23.504807999999997	36.506495
Adora2a	1.957436	1.335061	1.239479	1.153952	1.455224	1.2954379999999999	1.585286	1.546556	1.624997	1.640294	1.30891	1.382217	1.290533	1.466913	1.064035	2.124246	1.429552	1.080716	2.371632	1.500528	1.688062	1.288733	1.521355	1.3327639999999998
Adora2b	2.397507	2.693588	2.177178	2.718465	2.562871	2.488052	3.370917	2.1959020000000002	2.819648	2.627497	2.257939	1.890677	2.404996	2.0913209999999998	2.2423740000000003	1.937246	2.815181	2.2555419999999997	2.452978	3.280193	2.5780990000000004	3.1474189999999997	2.586888	2.313956
Adpgk	16.947522	14.398444	8.954655	16.286872	9.826697	14.524769000000001	8.915233	9.80546	10.402894	8.863333	10.606309	23.43767	8.363456	9.242506	8.696883	14.253946	8.767978	10.890292	11.804659	9.226907	8.790726	10.775867	8.790725	9.393742
Adprh	25.258274	27.02921	26.755544	26.839553999999996	27.062245	23.947845	27.192019000000002	25.435336	25.971735	28.555615999999997	26.052568	29.153644	27.101004	25.447759	26.101694000000002	28.708523	28.024233000000002	21.038794	27.922916999999998	27.469516	25.480247	28.177929	27.316585999999997	29.211668
Adprhl1	0.520375	0.66463	0.276099	0.43975299999999995	0.498224	0.5069819999999999	0.570472	0.475862	0.320434	0.11283800000000001	0.379778	0.6722859999999999	0.35408	0.521209	0.38390599999999997	0.309131	0.5100210000000001	0.287446	0.526724	0.205798	0.260382	0.705498	0.255098	0.38491
Adprm	11.016252	10.946386	11.849035	10.885289	11.004175	10.680897	12.647758	10.850336	10.234395	11.607904	11.040995	10.132066	11.285953	11.612755	11.682963	10.715688	10.909186	9.949784	12.279605	10.951036	10.326830000000001	10.738069	10.956405	12.174511
Adprs	17.071877999999998	16.919672	17.395298	17.913107	16.830267000000003	16.368489999999998	18.737619	15.224545999999998	16.665844	15.373789000000002	16.064644	16.82604	17.286282999999997	16.657431	17.894413	18.83886	16.976917	10.647312	15.374513	18.985928	15.872114000000002	18.298002	17.817238	16.470409
Adra1a	2.755962	3.163332	2.996531	2.416491	1.9902959999999998	2.591621	2.685682	2.517537	1.9327720000000002	2.7275169999999997	2.7953360000000003	2.376055	2.9754490000000002	2.971894	3.135238	2.223414	3.032452	2.5947270000000002	2.661569	1.816079	2.819482	2.6810869999999998	3.33895	2.673493
Adra1b	10.495471	5.5404860000000005	4.309505000000001	7.0938039999999996	8.743338	11.108541	5.908487999999999	9.322065	11.489935000000001	5.0359300000000005	7.430402000000001	4.679416000000001	9.861664999999999	5.323047	8.082856	5.88235	6.834942999999999	5.811047	3.4709550000000005	11.711149	8.477812	4.431017	4.0553230000000005	9.369759
Adra1d	0.6413409999999999	0.48840900000000004	0.726156	0.845507	1.0953540000000002	0.979535	0.532763	0.86772	1.0008629999999998	0.360219	1.0829440000000001	0.795496	0.626	0.452097	0.669683	0.8740000000000001	0.62448	0.416505	0.547186	1.1199350000000001	0.738718	0.732644	0.421955	0.748242
Adra2a	7.314936	8.896924	8.844621	7.116732000000001	7.002928	8.03657	9.154864	7.468311	6.7240470000000006	8.905695	8.1442	9.270135	8.885618	9.138631	7.744052000000001	9.30759	7.540897999999999	7.238786	8.589486	6.731914	7.8075529999999995	7.943196	9.157146000000001	7.725869
Adra2b	1.066961	0.47103900000000004	0.49336	0.7455689999999999	1.09433	1.222681	0.466776	1.097647	1.301288	0.340475	0.807707	0.374732	1.213698	0.431357	0.802552	0.511958	0.719117	0.700724	0.026326	1.8002779999999998	0.999091	0.539072	0.094824	0.9943049999999999
Adra2c	4.196837	4.599377	3.7222589999999998	4.3841779999999995	4.01964	4.344688	5.373343	4.0210989999999995	3.918746	3.631929	4.217801000000001	4.97699	5.252657	4.611754	3.84806	4.1184199999999995	4.463343	3.105449	5.385841	3.8385050000000005	4.7151309999999995	5.483797	5.487066	4.2512360000000005
Adrb1	2.926232	2.271966	2.085373	1.904298	2.415587	2.5549459999999997	1.803207	2.714506	3.4723559999999996	1.793612	2.190648	1.8236080000000001	2.471504	1.459498	2.2941130000000003	1.950698	1.9383009999999998	1.6466720000000001	2.112391	3.99595	2.618523	1.5055479999999999	1.235578	2.479094
Adrb2	1.203344	1.286397	1.393116	1.478513	1.596941	1.226673	1.046534	1.7911259999999998	1.354474	1.08998	1.198215	1.0727309999999999	1.329476	0.722405	1.0144540000000002	0.69534	1.2039030000000002	0.9960180000000001	1.189258	1.6953209999999999	1.2813809999999999	1.038935	0.570793	1.798645
Adrb3	0.033464999999999995	0.017603	0	0.016196000000000002	0.007631999999999999	0.063774	0.016253	0	0.027745999999999996	0.035710000000000006	0.009337	0.043312	0	0.00511	0.017996	0.01948	0.044794	0.058942999999999995	0	0.026702999999999998	0.01555	0	0	0.020807
Adrm1	43.522411	47.572742	45.346973	45.192005	44.915690999999995	43.119331	49.029312	44.910427	43.012840000000004	44.309738	45.824501	45.719006	48.127472	45.097590999999994	44.071667	54.037806999999994	50.429718	37.995224	42.559174	44.840244	44.851055	49.021042	49.23632	48.888453999999996
Adsl	15.7768	14.462876999999999	15.299507	15.333963	14.975365	15.11325	16.124812	13.961659	15.298960999999998	16.089391	16.689921	15.259667000000002	14.516237	15.233513	15.405849	14.299694	15.772329999999998	14.343306	12.88993	15.771776000000001	15.921434	14.877773000000001	14.331328	14.914898999999998
Adss	26.468785999999998	25.33095	26.278260999999997	26.659714	23.405085	23.797382	24.290429999999997	28.062445	23.277563	25.778128	25.899117	25.449783	26.580593	26.907246	25.107807	25.71641	23.608282	28.239373999999998	24.981945	24.311766	24.166220000000003	26.666843	25.580076000000002	26.383009
Adssl1	1.431217	1.01234	1.107834	1.914724	1.561148	1.023087	1.424413	1.537652	1.098068	1.334958	1.764823	1.858613	1.072725	0.966197	1.13514	1.2406469999999998	1.472759	0.7756069999999999	1.757809	1.115947	1.238167	1.6692099999999999	1.97986	1.290118
Adtrp	0.73628	1.133037	1.246174	0.860432	0.878084	1.337499	0.995057	0.8200879999999999	0.931052	1.3266719999999999	0.938034	0.954958	1.294009	1.034915	1.05776	0.69823	0.74445	0.853411	0.692926	1.163433	0.575751	1.251354	1.221856	0.9480799999999999
Aebp1	6.13321	9.9663	9.643724	8.773242999999999	8.054169	6.576117999999999	11.29473	5.695568	6.564939	8.483689	6.11736	13.122834	6.133922	8.815603	7.918508999999999	10.711074	14.489529000000001	8.198999	14.176788	5.844931	7.926984	12.819022	10.673161	7.3292649999999995
Aebp2	8.440469	9.263233	8.349219	8.184973	7.2551369999999995	8.148700999999999	8.496066	8.882894	8.678509	8.499394	9.064447999999999	7.807386999999999	8.456182	8.386707000000001	8.489379	7.247071000000001	8.629039	8.343585000000001	8.792661	7.96028	9.004269	8.045226	8.531849000000001	8.282421000000001
Aen	4.766705	4.671036	4.730073	4.786001000000001	4.285273999999999	5.12026	4.3703330000000005	3.8390470000000003	3.789861	4.34783	4.362302	4.148115	3.750259	3.9531300000000003	4.289713	4.994728	3.877077	3.4062230000000002	4.367649	4.574784999999999	5.131224	4.635653	5.625529	4.900146
Afap1	5.750839	5.852955000000001	6.496656	5.620014	5.8504	5.883095	6.314939	5.751612000000001	5.949816	5.708455000000001	5.433267	6.321655000000001	5.222030999999999	6.087419000000001	5.703337	5.919157	6.49845	6.061545	6.584466	6.722903	6.046001	6.585246000000001	5.841083	5.292657
Afap1l1	2.43452	2.459015	2.650668	2.7064880000000002	2.763646	2.385243	2.574779	2.205708	2.680195	2.117683	2.3305119999999997	3.014684	2.542215	2.184955	1.9194810000000002	2.624219	2.401364	2.938853	3.484165	2.6547680000000002	2.546347	3.6608949999999996	2.555156	2.382838
Afap1l2	3.0667720000000003	2.931766	4.147465	3.06561	3.1461	3.280972	3.0792599999999997	2.74025	3.030748	3.034396	3.3559010000000002	3.793364	3.232638	2.901139	2.8590709999999997	3.623534	3.313219	2.3951990000000003	3.9769550000000002	3.9261199999999996	3.2800800000000003	3.649985	3.4490220000000003	2.91731
Afdn	11.53762	13.039503999999999	12.658605	11.82415	11.568821	11.760044	12.557462	11.315648	11.001653	12.973289	13.116757999999999	13.090496	11.676016	13.140374	11.976973	12.238139	11.977191	12.05642	11.718212	10.390001	12.245567999999999	12.397714	12.993229	12.053308
Aff1	1.025577	1.2821850000000001	1.8539599999999998	1.119966	1.7994569999999999	1.600373	1.792173	1.7839	1.4877040000000001	1.523882	1.416983	1.739416	1.08097	1.5762200000000002	1.248385	1.402335	2.080972	1.01721	1.6966759999999999	1.4513040000000001	1.409265	1.489668	1.460954	1.169
Aff1-as1	0.026077999999999997	0.09790499999999999	0.157586	0.029572	0.056664	0.067473	0.12597	0.054157000000000004	0	0	0	0	0.019530000000000002	0.047424	0.11535999999999999	0.031601	0	0	0.05078	0	0.044996	0.082342	0.034851	0
Aff2	5.459672	5.651231	5.89331	5.195723	4.928424	5.0105319999999995	5.282004	5.595055	4.899215	6.018829	5.910264	4.877943	5.727628	6.648592	5.632167	5.374843	5.048153	7.065948	5.2434709999999995	4.74779	5.348048	5.213264	5.495337999999999	5.485588
Aff3	6.773467999999999	6.8773919999999995	6.567978999999999	6.388584	6.628239	6.808478	6.66323	6.813738000000001	6.778169999999999	7.121738000000001	6.6527199999999995	7.161384	7.122553999999999	7.396132000000001	6.800633	7.069719	7.813006	7.493505	6.386267	6.689862	6.584295	6.502826	6.891375	7.398026
Aff4	30.317795	31.131755	33.201203	32.714929999999995	27.550320000000003	28.706077	30.120978000000004	28.697677000000002	27.650628	33.336412	33.527421999999994	30.220815999999996	32.300391999999995	35.652848	32.311437	30.515584000000004	27.094465000000003	33.3768	32.29902	27.063907	32.152429999999995	29.7729	32.356528000000004	31.266655
Afg1l	4.242488	4.947095	4.265941000000001	4.529211	4.871887	3.7211870000000005	4.061073	5.157927	3.913608	3.515195	4.297373	3.90127	4.345451000000001	4.212723	4.468819	4.288151999999999	4.173885	3.6569160000000003	3.964581	4.182615	4.821674	5.002455	3.143186	3.2871919999999997
Afg3l1	8.193202000000001	7.9899130000000005	8.425877	7.929473	8.374052	7.635781	8.178549	6.304005	7.725451	7.216932000000001	7.700678	9.931386999999999	7.665830000000001	9.199029	8.039713	11.435907	7.58825	5.388908	11.747387	7.363621000000001	8.145046	8.360706	9.582305999999999	9.792216999999999
Afg3l2	20.133105	19.655488000000002	21.016916000000002	19.942457	19.531603	22.002451	21.860825	21.52157	20.652827	18.56801	21.053939	20.364860999999998	22.807428	20.904018	20.766988	20.184707	21.874326	17.726736	19.247120000000002	19.920041	21.039072	19.653614	22.158785	21.350193
Afm	0.075451	0.03199	0	0.08769199999999999	0	0.062188	0	0	0.012925	0.019069	0	0.055227	0.014225	0.08452	0	0	0.018677000000000003	0.02531	0.080638	0.0905	0.027052999999999997	0	0.050219	0.024752
Afmid	4.493987000000001	5.437465	5.534776	5.3432129999999995	5.620149	4.735215	5.955238	4.1465819999999995	4.386107	5.6382769999999995	6.5394440000000005	5.909365	5.162736	4.639285	4.7885	6.193146	4.908185	4.65297	5.339174	4.437387	5.001636	4.698528	5.874989	5.333867
Afp	0.070502	0.15632200000000002	0.150008	0.475551	0.654474	0.138428	0.18373599999999998	0.339742	0.179596	0.128528	0.18301199999999998	0.27100100000000005	0.20482399999999998	0.197247	0.24158000000000002	0.445204	0.23299699999999998	0.299844	0.221442	0.16187	0.313936	0.19149000000000002	0.19980799999999999	0.24112600000000003
Aftph	17.119996	16.166949	17.602622	17.461615	15.169089999999999	16.398747	15.775485999999999	16.509832	15.481179000000001	16.153625	16.84411	15.790181	17.41393	18.150885	17.261895000000003	16.55274	15.727464999999999	15.85286	16.19375	14.647892	16.545105	17.419673	16.216433	17.746697
Aga	12.450516	12.509091999999999	14.104897	11.942644	13.982361	10.537834	12.661703999999999	12.337071	11.654894	11.907645	12.482402	15.485615	11.407436	12.237211	12.267244	12.245942999999999	13.155445	11.110165	14.384177	13.433513	11.719728	14.752304	11.733044	12.005835000000001
Agap1	20.994607000000002	20.798451	22.795079	22.721410000000002	22.798704	23.215042999999998	22.705189	24.534043	22.622523	23.565401	23.852428	22.355663	23.901215	24.563743	21.933367	22.078293	22.307869	21.096372	23.777388000000002	23.759144	24.304705	21.149117999999998	22.467729000000002	22.662086
Agap2	45.208203999999995	44.680857	49.105222999999995	43.417433	48.779787	50.402927000000005	45.652604	43.985676	48.280678	45.626248	49.127705	46.645933	54.463611	47.285733	49.596534000000005	51.269535999999995	50.026134000000006	32.710947999999995	44.913476	54.506762	51.813213	45.228747	44.58067	47.239393
Agap3	58.433983999999995	56.204416	52.023401	50.345933	54.777232999999995	61.819109	50.492356	57.870402	55.138608999999995	61.266228000000005	59.626506000000006	55.784493000000005	66.586658	51.915178999999995	56.873825	55.582153000000005	65.21595699999999	40.792833	45.183039	62.174271	63.157016000000006	61.756817000000005	63.565453000000005	58.297996
Agbl1	0.059498	0.08885	0.13555	0.13151300000000002	0.110728	0.079509	0.110631	0.08526	0.053318	0.13125599999999998	0.069164	0.104236	0.088062	0.0998	0.052019	0.133933	0.06679299999999999	0.161254	0.070374	0.096372	0.085549	0.167166	0.11233699999999999	0.06271399999999999
Agbl2	0.901336	1.046938	1.9157099999999998	1.041345	1.157317	1.002433	1.262095	1.041959	0.944926	1.846855	1.262633	0.9561069999999999	1.047313	1.3949719999999999	1.221762	1.204774	1.09009	1.129389	0.733182	1.3148389999999999	1.256306	1.0070569999999999	1.042149	0.950368
Agbl3	0.638518	1.51729	1.1493879999999999	0.9001110000000001	0.9846729999999999	0.963282	1.250157	1.3075299999999999	0.901537	1.258137	1.1902190000000001	1.5058639999999999	0.920544	1.175676	1.058829	0.732372	1.205271	1.143078	0.9851530000000001	0.763529	0.965003	0.934378	1.602255	0.865353
Agbl4	3.572342	3.8260110000000003	3.907976	4.164718	2.976915	3.7035690000000003	3.7759440000000004	3.618468	3.211182	4.317772	3.956672	3.5941400000000003	3.570433	3.63236	3.753659	4.066173	3.8000580000000004	4.075756	3.6266230000000004	3.3179	3.837905	3.33201	3.894914	3.383525
Agbl5	3.6604699999999997	4.420685	4.468338	4.517453	4.269465	3.600538	4.679298	3.87016	4.095924	4.452922	5.04429	4.702351	4.490996	4.428758	4.065717	4.2817989999999995	4.9434379999999996	3.808382	3.6991519999999998	5.156671	4.271935	3.804632	4.447147	4.445001
Ager	0.846291	0.946363	0.928689	0.42793400000000004	0.721439	0.9685959999999999	0.581019	0.383269	0.736356	0.659658	0.526351	1.116271	0.341679	0.567897	0.34198	0.620113	0.9504799999999999	0.571858	0.49534300000000003	0.6530020000000001	0.578915	0.655871	0.46636400000000006	0.926183
Agfg1	22.003355	18.485163	18.999479	20.461095999999998	20.246384	22.934418	17.161518	21.208986	21.925259	17.088089	20.708057	17.519804	24.991899	21.064923999999998	21.953083	17.762863	19.671282	22.999899	19.949917000000003	23.545494	21.033564000000002	18.811388	17.119638000000002	22.63331
Agfg2	7.40568	5.927630000000001	6.300701	7.803575	7.6959789999999995	7.12092	8.512664	7.716023	8.271973	6.861654	7.168602000000001	8.364034	6.573153	6.171687	6.649334	7.556646000000001	7.448410000000001	5.809375	7.869534	8.118837	6.768913	8.331571	7.0686029999999995	7.806625
Aggf1	8.568835	9.335064	7.988386	9.069958999999999	8.716343	8.321973	8.895567999999999	8.055651	8.662251	8.314432	9.683665	7.444501	9.326234	7.592159	8.870353	7.361134	8.012916	7.190222	8.411263	9.406961	8.492215	8.285801	7.167819000000001	8.91216
Agk	9.040059	8.771208999999999	8.463745	8.082572	8.003287	10.541067	8.263021	8.822716999999999	8.391217	9.105909	8.667083	8.889308999999999	9.605407000000001	8.347369	8.156672	8.525345	9.743889	8.968038	7.735769	8.03965	8.353707	8.940380000000001	7.761064	9.003338000000001
Agl	12.298675	12.203348	12.674934	12.225512	12.847159	12.694137	12.485472999999999	11.820375	11.96664	14.148320000000002	12.402942999999999	13.67803	12.325153	14.321110999999998	13.325807000000001	13.483498	13.09201	14.038367000000001	14.356147	12.800452	12.666573	13.28137	13.063953	13.38381
Agmat	0.072466	0.10766400000000001	0.136919	0.074076	0.027581	0.14199	0.135249	0.128565	0.194761	0.21610900000000002	0.043595999999999996	0.039355	0.259794	0.147813	0.248971	0.38369200000000003	0.13685899999999998	0.143191	0.146479	0.044385	0.143735	0.234792	0.042095999999999995	0.077587
Agmo	2.774458	2.356242	2.50786	3.004968	3.195235	2.386316	1.522625	2.213629	1.857273	2.3409020000000003	2.526169	2.665874	1.939914	2.274984	2.538194	2.646186	2.7089090000000002	3.08953	2.5579490000000003	2.197345	2.1218169999999996	2.23754	2.4738029999999998	1.934223
Ago1	9.59708	10.09935	10.062275999999999	9.345972999999999	9.164325999999999	10.279456	9.676604	9.872282	10.240186999999999	9.796023	9.827728	10.328818	9.591646	10.762516999999999	9.785008	9.975089	10.121803	8.905011	9.915499	9.321263	9.690779	11.198671000000001	10.643803	9.958169999999999
Ago2	8.193850999999999	9.947154	10.996408	8.360911	8.387025	9.615283	8.476052000000001	8.587968	8.173445	10.345119	9.787587	9.008296000000001	10.451196000000001	11.833867999999999	10.426803	9.866192	9.078758	10.064181	7.061247	8.926372	10.072948	9.336036	7.024916	8.361637
Ago3	4.170408	3.590875	4.335125	3.492397	4.020919	3.636686	3.569746	3.9690190000000003	4.2015139999999995	4.122980999999999	3.781011	3.8615410000000003	3.691115	4.511483	3.711207	3.137638	3.5512610000000002	3.26703	3.824378	3.502896	3.69339	3.3705809999999996	3.715563	4.080577
Ago4	0.965232	1.286269	1.282318	1.034283	1.227438	1.121646	1.088335	1.1819110000000002	1.026615	1.1911889999999998	1.217123	1.277993	1.259127	1.478444	1.187354	0.8922709999999999	1.161604	1.1030149999999999	1.170458	1.317409	1.1527040000000002	1.188056	1.009734	1.196758
Agpat1	61.18060500000001	61.893064	65.069097	56.688837	61.623388	61.75286	60.052985	63.214873	59.745408	58.68563	60.47105	62.196167	67.601709	62.283337	62.331738	69.21329	63.774572	54.476742	60.010627	73.016203	65.612241	65.236207	65.055851	64.795732
Agpat2	0.236215	0.6580229999999999	0.47472200000000003	0.49513	0.47295699999999996	0.307523	0.394577	0.695062	0.193139	0.400919	0.27470500000000003	0.860833	0.365526	0.45167299999999994	0.29883000000000004	0.541553	0.8282639999999999	0.375529	0.855641	0.356352	0.5433720000000001	0.476759	0.388729	0.529541
Agpat3	46.16048	41.354054	42.331628	44.701608	42.77538	43.762396	43.350497999999995	46.453517	45.1754	41.606716999999996	43.00423	44.206586	45.660627000000005	43.199509	43.885154	46.369327	46.244569	33.79238	45.138464	49.290448	46.006021000000004	47.397573	43.734915	44.274121
Agpat4	31.499857000000002	35.073883	30.904317	34.853464	32.590354999999995	29.907753000000003	31.752452	33.787232	31.275428	30.303516	33.781541	33.531731	33.960691	27.977577	31.075291999999997	33.989289	30.995284	28.560252000000002	35.912898999999996	30.354188	33.344794	35.025914	29.806233000000002	30.816695000000003
Agpat5	12.37765	12.020747	11.456068	14.063994000000001	12.294657	11.716169	10.875991	14.115715	13.563679999999998	11.191869	12.701244	12.045231	13.639516	11.499	12.351577	9.279065	11.063381	12.927288	12.833988	12.3383	11.669385	13.34239	11.261232000000001	13.290629999999998
Agps	10.25993	8.478251	8.710806	10.137780000000001	9.509589	9.879823	9.636094	10.281239	10.333663	10.123653	10.939128	9.653265	8.553738000000001	10.604457	10.00382	8.275908	10.071166	9.09627	10.524467	9.895494	9.87814	9.71081	10.515898	9.459622999999999
Agr2	0	0.308235	0	0	0	0	0.123596	0	0	0.099727	0	0	0	0.07904299999999999	0	0	0.07759500000000001	0	0	0	0	0.033482	0.23707899999999998	0.175789
Agr3	0	0	0	0	0.048892000000000005	0.04444	0	0.038682	0	0	0	0	0	0	0	0	0	0	0	0	0.039807999999999996	0	0	0
Agrn	11.895138000000001	15.514969	16.080477	11.331864999999999	16.248026	15.554084	13.982251000000002	13.166272	14.380582999999998	15.319375	14.366366000000001	15.953024	14.681823999999999	18.273366	15.218809	14.926229999999999	19.624256	12.873639	12.729964	13.935811	15.220960999999999	14.570719	15.836478	13.080297999999999
Agrp	7.155832000000001	11.28379	10.772282	7.916011	9.214065	9.486829	11.964789999999999	7.137861999999999	7.319109	8.741481	9.145232	8.981701	7.1347190000000005	9.324064	8.804699000000001	7.0735339999999995	16.958264	8.808223	5.526996	6.204403	9.834733	3.516236	8.338268	8.910977
Agt	282.474564	286.15155	316.77223	312.263641	297.37343599999997	324.464443	337.136566	340.861651	281.46184	305.81780299999997	308.064945	315.536873	277.408674	323.8136	284.306377	351.143265	354.928356	233.120592	312.721127	367.788531	275.186576	292.286838	312.207529	269.912517
Agtpbp1	35.068263	31.944663000000002	28.886518	33.433076	30.937797999999997	32.643918	31.149863	32.190164	34.037113	32.004521000000004	33.663823	31.467653000000002	33.488245	32.459645	32.686553	30.479569	32.478029	36.632332	29.302455	34.244384000000004	32.096202000000005	30.96257	31.573821000000002	34.650652
Agtr1a	0.612402	1.194796	0.9340729999999999	0.810145	0.9664659999999999	0.654547	1.013087	0.8970309999999999	0.46709799999999996	1.191473	0.9722299999999999	0.8212959999999999	1.048547	0.922782	1.232018	1.059613	0.887059	1.564798	0.8492709999999999	0.684481	0.9932200000000001	0.9201590000000001	0.700134	1.162272
Agtr1b	0	0	0	0	0.0125	0.020135	0	0.09883	0	0	0.017122	0	0.015964	0	0	0	0	0	0	0	0	0.023671	0.035191	0.04108
Agtr2	0.6483939999999999	0.241759	0.23390500000000003	0.328932	0.573361	0.556172	0.17451	0.737224	0.740095	0.283697	0.19647	0.316333	0.670567	0.346505	0.194331	0.23235	0.12313699999999998	0.180883	0.21907100000000002	0.42553900000000006	0.35896	0.57839	0.43072	0.397735
Agtrap	8.239514999999999	7.969397	8.584779	8.143291	8.309617999999999	7.426753	9.393205	8.006283999999999	7.913216	8.261878999999999	7.412833	8.021925999999999	6.503702	7.388392999999999	6.752586	8.746652000000001	9.273744	6.480367	8.602917999999999	8.226849000000001	8.219685	8.408481	8.156011999999999	7.841088
Agxt	0	0	0.022646	0	0	0	0	0.029711	0	0	0	0	0	0	0	0	0	0	0	0	0	0	0	0
Agxt2	0	0.03851	0	0	0.014214	0	0	0	0	0	0	0	0	0	0	0	0	0	0	0	0	0	0	0.026566000000000003
Ahctf1	5.0816099999999995	5.513152	5.5780959999999995	4.85555	4.562549	4.93235	5.490058	4.691828	4.767616	4.941821	5.710614	5.685938	4.866013	5.758414	5.021543	4.302986	5.2780260000000006	6.018806	5.268954	4.914105999999999	5.128176	5.306956	5.253483999999999	5.065437999999999
Ahcy	26.560913	30.012609	31.592871000000002	29.721403000000002	25.734185999999998	25.254976	31.507427000000003	26.462082000000002	25.256283	29.437294	28.800253	28.443959999999997	28.480843	27.686791999999997	28.808344	32.991054999999996	30.800076	21.946926	29.839111	27.164091	29.240532	27.573677000000004	30.786039000000002	29.416693
Ahcyl1	113.252154	102.763864	104.112307	108.55148	108.88659799999999	106.124397	111.923549	110.00974199999999	106.40059	106.683554	104.782411	112.430718	101.548059	104.857384	103.40264499999999	100.658455	109.897879	102.131417	117.302077	119.536455	111.791402	114.498108	100.950671	111.079903
Ahcyl2	19.866467	20.262404999999998	19.814322	22.586724	17.978479	18.462431	20.759664	22.044756	19.294449	20.009217	19.785747	20.632629	19.471535999999997	21.423401000000002	18.380665	20.286891	20.070763	21.008278	22.176486999999998	17.12504	17.684268	20.140763	22.146147	20.890076
Ahdc1	7.846342999999999	9.416236	11.31427	7.963649	9.056997	9.949171	10.380326	9.614953	9.675119	10.041513	11.150979	10.231697	10.51498	10.710564999999999	10.216897	12.213972	10.6509	8.278787	8.317239	10.193703	10.903711	9.38829	11.187723	9.986741
Ahi1	135.53161599999999	162.477203	167.074738	143.03009	122.578484	129.959518	162.897171	136.841156	121.162849	184.912903	161.19087199999998	144.24215700000002	164.023651	202.04512	161.560394	177.50706499999998	155.543549	189.38295	150.121933	104.51185600000001	149.397766	157.806931	174.743866	153.736649
Ahnak	2.168685	4.448666	4.016261	3.5562980000000004	3.068761	3.3541839999999996	3.869942	2.630272	2.42398	2.920498	2.907146	4.233121	2.090245	3.3004879999999996	3.030381	2.887876	3.376292	2.510373	4.3125599999999995	2.656756	3.444058	3.342197	3.207144	2.797668
Ahnak2	0.37395500000000004	0.33670300000000003	0.319434	0.275289	0.378726	0.474979	0.24489899999999998	0.39126500000000003	0.57636	0.305898	0.379242	0.257788	0.43622799999999995	0.282468	0.45453999999999994	0.287745	0.33760300000000004	0.285864	0.19306099999999998	0.503652	0.425447	0.383257	0.295979	0.358606
Ahr	0.998777	0.853692	0.717543	0.987389	0.8892700000000001	1.0760610000000002	0.6953159999999999	0.8592	1.0740239999999999	0.777173	0.838683	0.8799100000000001	0.8439409999999999	0.644849	0.89112	0.6519699999999999	0.839945	0.933901	0.720867	0.9403590000000001	1.110196	0.593623	0.582861	0.946564
Ahrr	0.008	0.019184	0	0.009689	0.028191	0.03304	0.018258	0	0.033434	0	0.03517	0.00867	0	0.056088	0	0.036012999999999996	0.010905	0.009683	0.025836	0	0.014837999999999999	0.036094	0.010422	0.05274500000000001
Ahsa1	64.883767	68.13141999999999	64.583648	70.30737099999999	63.786151000000004	66.382305	68.131787	63.806389	64.295961	65.256928	62.578862	63.374924	81.72245	73.611602	73.64667800000001	69.03528	65.843762	55.17134	65.112493	63.546709	63.854064	66.986329	66.40037099999999	63.337996999999994
Ahsa2	4.252756	5.506833	5.2785400000000005	4.604252	4.997617	5.372567	4.982838	5.145242	4.504975	4.327362	5.777323	4.606966000000001	8.829864	7.228591000000001	6.508975	4.108875	5.012408	4.789504	5.321176	4.713423000000001	5.394392	4.48528	4.385190000000001	5.239211
Ahsg	0	0	0	0	0	0	0	0	0	0	0	0	0	0	0	0	0	0	0	0	0	0	0	0.031462000000000004
Ahsp	1.306324	2.4178990000000002	2.725074	3.5532220000000003	1.262758	0.569479	0.171647	0.43131	0.44087299999999996	1.2486110000000001	0.9383600000000001	1.1275549999999999	0.8263469999999999	5.267556	0.705796	1.110027	1.390207	5.810957	9.778628999999999	1.218291	1.061209	2.107593	0.6197600000000001	0.843258
Aicda	0	0	0	0	0	0	0	0	0	0	0.093249	0	0	0	0	0.033174	0	0	0	0	0	0	0	0
Aida	22.545548999999998	21.019592000000003	19.911251	21.285844	19.864689000000002	19.415495999999997	21.969684	19.777420000000003	16.735826	22.80397	18.971584	22.226338000000002	19.876982	23.124733	20.129794	19.107196	20.366408	26.995632	21.458679999999998	17.320711	19.290415	20.783858	21.606057999999997	20.684885
Aif1	20.602135999999998	16.722876	15.415099	14.377773000000001	22.045951000000002	13.689178	10.601263000000001	11.0086	9.086935	11.676817999999999	10.468346	12.444738000000001	10.804592	15.231964999999999	13.367703	13.555904	15.283211999999999	15.464979000000001	15.157839000000001	10.931596	9.976639	11.381879	13.011773	16.605888
Aif1l	2.269262	2.863541	3.6481769999999996	3.505874	2.9428240000000003	2.642976	2.946868	2.110599	2.717464	2.380655	3.3916449999999996	3.447942	2.9328819999999998	3.0472669999999997	2.968713	2.6762330000000003	2.162003	1.8818709999999998	3.7436059999999998	3.061714	3.388755	3.5339150000000004	3.5269809999999997	2.842418
Aifm1	8.218599000000001	7.6592009999999995	7.892659	8.957597	8.142522999999999	9.062056	7.786071000000001	8.341911	8.544361	7.197882000000001	8.360571	7.4559869999999995	8.081318	7.802109	7.869822	7.519072	7.494978999999999	6.739235000000001	8.092939	7.566553999999999	7.897417999999999	7.633317	7.987261	7.895752000000001
Aifm2	9.265483	8.075157	8.558116	8.893013999999999	8.070552000000001	8.034658	8.759897	7.92955	6.885472999999999	7.7626729999999995	8.919095	8.536961	9.075874	7.846706	6.504607	8.966984	9.325614999999999	6.839297	7.988389999999999	6.7123800000000005	8.63437	8.89457	9.423002	8.652851
Aifm3	13.842937	11.780936	9.507591	12.582032	11.115322	13.602376000000001	15.156685000000001	13.123153	16.772221	10.52634	11.518414	12.907487	11.265566	11.765333	12.461243	10.753574	14.80057	9.648508	9.925044999999999	19.550431	13.311070999999998	16.861333	9.688711999999999	12.524736
Aig1	33.280190999999995	30.963794	33.767317	32.820558	30.972053000000002	30.430056	32.534463	34.368195	30.363965000000004	30.496012	31.437361	29.598151	36.248134	30.003121999999998	31.44898	32.824339	32.195370000000004	29.064293	31.444598	33.084128	33.824419	29.682159999999996	31.512235999999998	31.437751000000002
Aim2	0.47588199999999997	0.495238	0.282116	0.426388	0.439996	0.259766	0.11242200000000001	0.254445	0.19058599999999998	0.21681	0.540266	0.14979800000000001	0.415868	0.554275	0.40466799999999997	0.101917	0.33631700000000003	0.604383	0.46269899999999997	0.319067	0.32579600000000003	0.604733	0.445661	0.132854
Aimp1	24.96311	21.192244	23.449625	24.836489	25.918211	20.561163	27.593859000000002	24.26827	25.742447	26.387514000000003	24.685562	24.253857	21.550459	21.709068	26.143187	21.862032	21.630981	25.496154999999998	23.18713	25.344397	23.129929999999998	25.236603	26.389194	22.315365
Aimp2	17.496449	17.126011	17.04403	14.534459	15.690051	16.304997	17.896421	16.747754	17.364073	16.764264999999998	16.592745	16.657282000000002	14.849182999999998	17.182154	16.101351	20.13547	17.373629	14.948226000000002	15.313680999999999	18.389607	18.410513	19.259625	16.159651	16.183836
Aip	27.031679999999998	26.838866999999997	25.493457	31.076207	26.627509999999997	26.602687	31.478845	25.866099	27.058061	27.074232000000002	26.208351999999998	27.402078000000003	26.54744	25.246009	25.489261	30.526403000000002	30.571310999999998	18.019797	26.589947	26.205702	26.959448	28.823545000000003	29.080218	26.052164
Aipl1	0	0	0.037176	0.108975	0	0	0.018781	0.20945500000000003	0.10181	0.10615799999999999	0	0	0	0.023934	0.037518	0	0	0	0.035412	0	0	0	0	0.013103
Aire	0	0	0	0	0	0.019965	0	0	0	0	0	0	0	0	0	0	0	0	0.05776	0	0	0	0	0.020337
Ajap1	13.200951000000002	12.517988	11.620139	12.770387	12.91296	12.862408	11.736933	12.599397	12.644772	12.082175	13.369676	11.095345	15.735876999999999	11.729358	11.695024	13.262156	12.807195	10.020385000000001	10.371945	13.703042000000002	13.696273000000001	11.346877000000001	11.114724	14.051243
Ajm1	11.192067999999999	13.136232999999999	13.081004	10.723185	12.021158999999999	13.04912	12.924563000000001	12.413727	14.264928	13.435634	14.078339000000001	12.192359	14.385926000000001	13.145710000000001	12.339765	13.915752	14.742137	11.208267	11.573326	15.082598	14.139592000000002	11.977336	13.796192000000001	12.970011
Ajuba	1.5484790000000002	1.81018	1.7097040000000001	1.523758	1.7421119999999999	1.218552	1.971454	1.591769	1.543425	1.451951	1.6650509999999998	1.531741	1.371948	1.361531	1.384542	1.300131	1.7159119999999999	0.850765	1.3294860000000002	1.138499	1.381023	1.48638	1.251542	1.309587
Ak1	26.268488	33.547444	33.338895	27.533053999999996	26.356734999999997	36.2774	40.606613	37.501442	37.161493	35.736928999999996	38.073266	32.964763	29.298994	26.066735	35.956745	40.657422	36.299437	28.958078000000004	37.82346	28.462484000000003	28.374165	27.78077	33.78966	35.175128
Ak2	7.7099910000000005	7.066942	7.373838	6.951307000000001	7.594416000000001	7.397753999999999	8.708872999999999	7.613253	6.967746000000001	7.18174	8.293091	7.404802	6.9097740000000005	6.265839	7.090666000000001	7.721385000000001	7.020164	4.8756639999999996	5.534397	7.1019309999999995	7.0132460000000005	8.678333	6.1734160000000005	7.316717999999999
Ak3	18.105425	15.732823000000002	17.598264999999998	19.156975	16.692478	16.307354	19.207387	20.468882	17.860803	17.634558	16.741387	16.874028	17.690165	16.973797	12.175180000000001	16.466148999999998	18.353151999999998	18.786382999999997	19.108819	16.667307	16.983945000000002	20.802473000000003	17.351267	17.194184
Ak4	13.942165	13.799594	16.155704	16.851941	13.948023999999998	14.117984	14.009078	13.559733999999999	11.569189	13.538077	12.500481	14.048297	16.240154	16.583144	14.736745999999998	15.359430999999999	13.005558	14.459268	17.912945999999998	15.046292999999999	15.193569	18.55315	14.235287	13.809859
Ak5	23.293606	22.848897	21.86187	24.973813	24.584559	24.286345999999998	19.374837	23.685469	22.496844	20.607111	24.926491	18.895552	26.010819	23.317997000000002	23.852523	21.611798999999998	21.190866	20.149794	17.669397	26.353275	26.486774	22.836993	21.285401	24.845345000000002
Ak6	7.300757000000001	9.715695	8.530861999999999	9.115377	8.096043	8.179307000000001	8.246596	9.702805999999999	8.116986	7.882689	7.071362	7.716564	7.875338	9.181087	8.614807	7.602697	7.5692639999999995	8.088248	9.184239	8.971199	8.335269	8.612136999999999	7.028386	7.812588000000001
Ak7	4.9463610000000005	4.59481	7.253429	4.590022	4.954035	3.7644019999999996	5.006433	6.47875	4.092062	5.8738410000000005	4.959583	6.090811	4.401211	6.185696	4.872436	5.050279	5.309439	4.244665	2.932958	6.119701999999999	7.443560000000001	5.7071760000000005	6.050406	6.504618
Ak8	1.5464209999999998	1.035161	1.968473	1.3682729999999999	1.36259	1.227506	1.6850439999999998	1.35056	1.030931	1.512746	1.46205	1.416242	1.2673219999999998	1.2961200000000002	1.070924	1.8103240000000003	1.008311	1.281145	1.531922	1.666634	1.355004	1.400574	1.299225	1.558429
Ak9	1.355499	1.767987	3.613536	1.706994	1.9857	1.7812599999999998	1.842023	2.1260060000000003	1.91536	2.530095	1.9815479999999999	2.229425	1.460533	1.997844	1.8633529999999998	1.7987790000000001	2.046799	2.0506860000000002	1.4460680000000001	2.4595029999999998	3.122337	1.991656	2.025138	2.290721
Akain1	0.722325	0.568008	0.400048	0.912985	0.39784899999999995	0.767951	0.6078279999999999	0.6055050000000001	0.8377969999999999	0.507501	0.6228229999999999	0.45246499999999995	0.48090200000000005	0.45215	0.585144	0.537265	0.468366	0.47396400000000005	0.591391	0.7534529999999999	0.356009	0.565217	0.267271	0.680971
Akap1	8.179003999999999	8.746645	8.759628	8.781768	8.282810000000001	8.769875	8.771832	8.281261	7.841542	7.882287	9.167889	7.939627000000001	8.692395	8.127296000000001	7.388778	8.243203	8.940919000000001	6.915298	8.207946000000002	10.197636	8.584463000000001	9.436763000000001	8.851364	8.919775999999999
Akap10	6.061703	5.616621	5.549176	5.69362	5.597346	5.677162	6.057338	5.752371	6.544589	5.749936	6.452845	5.900738	6.200026	6.320049	5.617975	5.553317	5.929668	5.433057	5.805832	5.663408	5.710995	6.008024	5.832749	6.024735
Akap11	35.969658	33.911768	34.356569	35.262902000000004	30.534113	31.869504	32.628756	32.786596	31.272209999999998	34.649373	35.718135	32.039379	33.756251	36.816834	32.46324	31.211028000000002	31.048426	37.707665000000006	34.416006	31.020540000000004	33.38342	32.404428	33.573915	33.771118
Akap12	32.136225	28.865329	27.822589	28.315228	29.574046000000003	35.104541999999995	27.246809999999996	30.105711	31.257421	26.938783	28.133187	26.604259999999996	29.909062	24.318719	29.938546999999996	28.520112	33.105613	29.242296999999997	24.439852	36.939598	32.799211	26.701058000000003	26.349497999999997	34.242754
Akap13	2.067036	2.096043	2.423869	2.391999	2.12512	2.63175	2.33509	2.241057	2.2263189999999997	2.1866830000000004	2.023427	2.734479	1.924775	2.510052	2.327276	2.255991	2.2416810000000003	1.960622	2.332818	2.192605	2.203761	2.073601	2.152217	2.313677
Akap14	0.5033449999999999	0.8098890000000001	1.6165	0.618992	0.8584139999999999	0.602766	0.653619	0.9794729999999999	0.818505	0.884259	0.733005	0.891299	1.103197	1.1580190000000001	0.759681	0.8642049999999999	0.652325	0.667604	0.8727020000000001	1.131314	1.244171	0.926308	1.108112	1.007535
Akap17a	15.920532000000001	17.645521	17.966815	18.154844	20.506872	18.917803	20.824785000000002	17.475644	17.565076	18.033789000000002	17.081498999999997	17.760898	18.951012	18.484621	19.563654	21.139125	20.368006	12.836979	15.859316	18.203619	18.456719	18.443182	17.922434	17.23881
Akap17b	4.560887	4.888202	4.485442	4.860636	4.223973	4.387866000000001	4.339857	4.789718	4.446346	5.015607	4.3831430000000005	4.427326	5.268680000000001	5.2504290000000005	4.570778	4.2061470000000005	3.5222019999999996	5.195774	4.817238	4.0791059999999995	4.638326	5.053262	4.639562000000001	4.410494
Akap2	29.705131	19.294792	18.601717	22.943173	26.067238	29.819725	17.483629999999998	24.64147	29.100329	18.097649	24.511864000000003	16.797576	26.943362	17.796381	22.994798	18.243083	20.235572	21.687042	16.07454	31.854353999999997	26.774888	17.724080999999998	17.192285000000002	26.821164000000003
Akap3	0.331815	0.159601	0.237105	0.05715800000000001	0.198453	0.21989099999999998	0.090554	0.097013	0.15320999999999999	0.170486	0.11872200000000001	0.194577	0.181619	0.178865	0.138938	0.143618	0.17171	0.16958800000000002	0.122822	0.29472	0.209519	0.16175699999999998	0.20905100000000001	0.11894600000000001
Akap5	2.542885	2.557859	2.61858	2.9281639999999998	2.2650189999999997	2.1027299999999998	2.626376	2.644486	2.999302	2.758419	2.906211	2.739966	2.893549	2.7760569999999998	2.605987	2.829133	2.254614	2.738677	3.964315	2.137225	2.2431419999999997	2.560912	2.8962060000000003	2.4977560000000003
Akap6	21.293416	20.396767999999998	20.491645000000002	20.194798000000002	17.538588	22.979603	19.240233	20.890359	20.15801	22.733654	22.227742000000003	18.803615	21.409958	23.139707	23.22789	21.163492	20.820435	23.409159	19.259738	19.712010999999997	21.23227	18.67204	21.92579	22.322498
Akap7	10.604052000000001	9.53725	10.830807	10.128996	9.980374000000001	9.259518	9.908592	10.545814	9.604132	9.038488000000001	8.988195	9.147892	8.842779	9.675576	9.781944000000001	8.374584	8.738712	10.185338	8.592946000000001	8.354803	9.786997	7.7470289999999995	8.687405	10.356926
Akap8	10.336261	13.994205	12.49585	10.530882	12.142104	11.923471000000001	12.824492	11.349658	12.614438999999999	11.263555	13.008319	13.603043	10.778295	11.332538000000001	11.529053999999999	9.786372	14.264025	10.247938000000001	10.352611	11.39203	11.697713	12.518059	12.252428	11.07053
Akap8l	14.706684	21.46814	18.747181	14.628601999999999	19.168877	18.92049	16.869477	19.127575	20.038926999999997	18.848042	20.888966	22.480198	17.33313	18.081799	17.172333	16.57478	22.937801	14.784678	15.277048	16.438016	18.336889000000003	16.988495	17.394607	15.558964000000001
Akap9	11.473129	11.865689999999999	12.248544	12.03008	10.669255999999999	11.453707000000001	11.319508	11.715294	10.602679	13.130478	12.373003	11.474665	11.572105	13.615295999999999	12.208836999999999	10.815208	10.897034	12.42228	11.994750999999999	9.849282	11.528772	11.296259	11.971227	12.522882000000001
Akip1	4.654941	4.924314	6.091735	4.518495	6.075591999999999	6.1340129999999995	6.287278	5.2893930000000005	4.071676999999999	4.5327720000000005	4.799942	5.3502160000000005	5.716799	4.862297	5.876201	5.526478	4.673553	4.154758	4.864380000000001	5.846366000000001	6.378114	6.381309	4.882116000000001	6.317838
Akirin1	30.858873	30.659540000000003	33.771118	31.562610999999997	28.774229	29.689671999999998	31.176781	32.835648	28.912740999999997	29.723181	31.651064	29.982018	33.261227000000005	32.436954	30.987384999999996	29.903343	27.543226	34.283924	33.332077000000005	30.725215999999996	34.19545	33.576019	30.731913	31.653896000000003
Akirin2	29.593914	29.103849	31.306456	29.399697999999997	26.627798	28.453739000000002	28.979364	29.237837	25.955357	27.923557000000002	31.148827	26.917269	31.098303	31.185321999999996	29.918701000000002	28.286901	28.016321	33.084255	28.444172	27.720259000000002	27.813579999999998	29.005871000000003	29.739126000000002	28.739862
Akna	2.4447389999999998	2.415506	3.6851	2.088085	3.214566	3.1061490000000003	2.933934	2.89472	2.67517	3.231784	3.158344	3.448846	2.414882	3.0562400000000003	2.729963	3.054713	2.892562	2.697811	2.428189	2.7654009999999998	2.9807490000000003	2.78127	2.901577	2.576498
Aknad1	0	0.006196	0	0	0.011706999999999999	0	0	0.007970999999999999	0.006789	0.008856000000000001	0	0	0	0	0	0	0	0	0.009358	0	0	0.013104	0	0
Akp3	0	0	0	0	0	0	0.021830000000000002	0	0	0	0.051586	0	0	0	0	0.101962	0	0	0	0	0	0	0	0
Akr1a1	309.92828399999996	316.987819	299.500596	331.521303	322.380413	293.44229900000005	334.997637	293.33862	287.937647	292.735023	298.750598	291.85261	311.853795	288.214024	300.300632	344.012014	322.79498	234.741527	291.634525	300.23510600000003	303.15229300000004	314.518124	307.583382	320.685941
Akr1b1	39.526924	39.891113	33.976646	37.113171	34.186993	36.458946000000005	32.934658	36.126540999999996	29.203484000000003	34.607341999999996	37.67915	36.847679	35.650639	36.703945000000004	32.590763	37.972004	37.317837	35.789116	34.211052	32.972553000000005	34.380115999999994	33.588074	35.307781	36.08025
Akr1b10	12.644321000000001	11.643024	10.12889	10.975249	11.982203	10.988109	7.111797	7.803344999999999	8.537713	7.725553	7.554766000000001	11.430136	12.118826	13.467575	12.215941	2.6325119999999997	7.8865169999999996	8.332681	7.542263	2.9068959999999997	7.755754	8.473809	6.914986	13.245902
Akr1b7	0.099815	0.195892	0.20551	0.097762	0.113543	0.13708299999999998	0.100776	0.23609699999999997	0.036404	0.10749500000000001	0.082346	0.239427	0.425972	0.156875	0.31017100000000003	0.077466	0.146065	0.037356	0.021651	0.079279	0.07860199999999999	0.096967	0.217559	0.28832199999999997
Akr1b8	0.5638350000000001	0.30027800000000004	0.285775	0.293988	0.588575	0.39835	0.148611	0.421566	0.376116	0.41966400000000004	0.377535	0.374053	0.281459	0.396814	0	0.23735599999999998	0.556547	0.283352	0.28471599999999997	0.258823	0.471265	0.311765	0.358955	0.41911000000000004
Akr1c12	0.110055	0	0.10192899999999999	0.038316	0.13889300000000002	0	0	0.103673	0.058477	0	0.07191399999999999	0.148537	0.033012	0.054653	0.112391	0	0.189421	0.047474	0.030113	0.034808	0.03217	0	0.158943	0
Akr1c13	0.10259000000000001	0.013399000000000001	0.036895	0.085342	0.072624	0.045613	0.104521	0.052814	0.09007899999999999	0.08781699999999999	0.11907899999999999	0.190099	0.018502	0.062176999999999996	0.018796	0.133692	0.078815	0.053723	0.200037	0.046081	0	0.133454	0.11538499999999999	0.114034
Akr1c14	1.92082	2.219217	1.684523	2.729595	2.3316619999999997	1.8158779999999999	2.034824	0.8649180000000001	1.2473969999999999	1.271477	1.268818	1.983312	1.048608	1.472823	1.640269	1.51912	2.344043	2.2949759999999997	2.4978	1.74164	1.264864	2.037112	1.4465940000000002	1.9638490000000002
Akr1c15	4.221788	3.656565	4.733572000000001	4.101278	5.246736	4.980944	5.442513	4.313566000000001	3.997789	3.264098	4.727016000000001	3.939839	4.92632	3.6722300000000003	4.94868	3.912437	4.5519739999999995	3.3665279999999997	4.87218	4.152419999999999	3.267706	3.145833	6.115036	5.887423
Akr1c19	0.18024500000000002	0.60417	1.09543	0.192829	0.975426	0.391346	0.868842	0.100811	0.14044500000000001	0.455737	0.7280340000000001	0.807295	0.366666	0.832363	0.474297	0.175048	0.47433100000000006	0.677037	0.564024	0.5323060000000001	0.208591	1.098998	0.8139310000000001	0.9698620000000001
Akr1c2	0	0	0	0	0	0	0	0	0	0	0	0	0	0	0	0.032503	0	0	0	0	0	0	0	0
Akr1c3	0	0	0	0.034960000000000005	0	0.03165	0.035268	0	0.029597000000000002	0	0	0.079587	0	0	0	0	0	0	0	0	0	0	0	0
Akr1e2	9.122815	7.461269000000001	9.803547	8.920627	8.412821000000001	8.14735	8.178668	9.757852999999999	10.017141	7.708069999999999	9.897883	7.638795	7.727692	10.184884	9.12343	8.432160000000001	7.94057	9.168955	9.788113000000001	9.285974000000001	8.04345	8.672244000000001	8.817695	9.382386
Akr7a2	15.919023999999999	17.834217000000002	18.255233999999998	17.830442	16.647292999999998	15.125286	18.390127	16.930239	16.462401999999997	20.476736	16.977806	18.953941	16.10006	16.938839	16.831812	19.367521	17.44278	14.910994	18.722527	16.664848000000003	19.633308	18.900059	20.146471	17.371367000000003
Akr7a3	4.416526	3.2349349999999997	3.041134	3.674319	4.4377510000000004	3.048671	4.538214	3.3611779999999998	4.325381	3.195952	3.234397	3.8896010000000003	3.0253099999999997	2.319112	2.5781419999999997	2.459561	2.938527	2.3416189999999997	3.932953	3.753661	3.096077	5.006851	3.8157970000000003	3.456165
Akt1	50.122046000000005	52.654832999999996	47.097714	52.49863199999999	51.361571000000005	47.359657	51.830704	48.811792	48.204602	48.090833	48.039212	49.06855	47.561587	46.553179	45.243686	54.903884	54.311727000000005	38.114826	49.145288	47.274281	45.417524	48.450193	53.904839	51.319531
Akt1s1	18.690244	19.497681	21.410722	20.666928	21.976776	22.995233	23.613162	20.610098999999998	23.186806	22.608014999999998	22.03334	23.100704999999998	21.765977	21.004759	19.754701	22.505513	23.371226	14.432362	24.270153	22.157432999999997	22.062644	22.495182999999997	20.998036	21.917731
Akt2	10.978046	10.762942	12.394941000000001	11.523908	12.558597	12.126396000000002	12.482201	11.913013000000001	11.460597	11.739477	12.50142	13.239322	10.539697	12.470642999999999	10.66451	10.937039	13.451344	10.283964	12.250722999999999	10.614517999999999	10.967823	12.029795	12.308252	12.439714
Akt3	21.425632999999998	19.5332	18.879818	20.653487	20.912126999999998	21.449949	18.761521	21.418232	23.342351	18.753023000000002	19.840398	17.218805	20.586497	18.725054	19.709695999999997	17.416769	17.803434	20.490445	18.40095	21.464472	20.977041	18.09583	17.951213	21.063279
Aktip	46.475231	44.465719	46.206483	49.999088	43.28236	42.352508	50.252428	45.795361	44.317361	45.219132	45.234854999999996	44.610898999999996	48.661349	45.773652	44.221084000000005	46.678146999999996	44.602924	48.380694	45.234767	44.496835	46.738849	46.078072999999996	48.580368	47.737965
Alad	11.384362	13.757294	12.517954	11.957597999999999	12.758297	12.392930999999999	13.629966	11.780213999999999	11.631474	12.797956	11.127543	13.734221	11.492325	11.106149	11.834966	13.855334	12.697163	9.087946	12.84022	12.327789	13.610620999999998	13.072047999999999	13.946032999999998	12.450724000000001
Alas1	14.406835000000001	12.79025	12.501930999999999	13.428839000000002	13.466525	12.674447	11.634428999999999	14.006734	14.487758	12.522117999999999	13.893521	11.285082000000001	11.337219000000001	11.065272	11.83692	13.733551	13.741013	12.446819	13.780313	13.597263	14.207989000000001	14.171273000000001	12.963553	13.852723999999998
Alas2	2.543771	6.554594	6.643708	8.808499000000001	2.522185	1.182445	2.822367	4.959303	3.223568	6.855726	3.507454	7.750750999999999	4.57313	13.973994	6.810200999999999	2.398171	7.682582000000001	14.631747	42.30748	7.199053	5.788088	16.300235999999998	2.449576	3.112333
Alb	0.6561239999999999	0.491965	0.39726	0.312708	0.7848229999999999	0.48975799999999997	0.425684	0.749322	0.600043	0.336196	0.6079359999999999	0.28446	0.30959699999999996	0.45402299999999995	0.125756	0.48814700000000005	0.690886	0.37843499999999997	0.37239099999999997	0.41979799999999995	0.351898	0.29443800000000003	0.354364	0.63472
Alcam	52.074917	51.568054	50.855109999999996	51.454345	44.16248	47.321726	47.878679999999996	48.113385	43.115184	54.264554000000004	48.492558	52.081889000000004	48.947703000000004	56.192203000000006	48.848771	47.760225	46.947252	59.452992	57.008031	41.496743	45.487598999999996	54.133835	50.030799	49.636309000000004
Aldh16a1	4.6700870000000005	5.927658999999999	5.711962000000001	5.015996	5.370264	5.873508	5.818124	4.701048	5.189948	5.149548	4.566428	4.871989	5.071443	4.428286	3.8581800000000004	4.890485	5.365334	3.6393769999999996	5.23535	5.165246	5.182551	5.283489	5.46937	4.2304949999999995
Aldh18a1	11.697924	12.102416999999999	11.418064	11.608855	11.960484	12.059422999999999	11.88375	11.005306	11.106717	11.082554	11.592858999999999	11.543258999999999	12.512405000000001	12.241916	12.259478999999999	13.878573000000001	11.4108	9.714639	12.055860000000001	11.958088	12.422821	11.845688	12.066847000000001	11.630792
Aldh1a1	12.669979	8.503855999999999	7.210639	18.272249	10.832427000000001	15.540697	17.147814	17.998957	16.037173000000003	8.792122	13.796207	21.914667	10.657698	8.98659	13.790544	11.591936	16.311073999999998	14.472595000000002	22.684809	9.311176	14.669494	18.840366	18.582704999999997	12.049339999999999
Aldh1a2	3.306396	6.0436190000000005	5.189807	5.514666	5.317057	4.419428	5.885888	1.484685	3.2288189999999997	5.434193	2.995317	7.851406	2.3261950000000002	4.07527	3.18351	4.446722	5.472987	6.073539	7.9496970000000005	2.537589	3.8308940000000002	5.582573	5.280742	4.061914
Aldh1a3	0.21877	0.726578	0.296709	0.50467	0.64582	0.219435	0.546205	0.185896	0.089017	0.27581100000000003	0.331813	0.607687	0.249365	0.424343	0.31563	0.616305	0.8009189999999999	0.397773	1.204143	0.277574	0.630047	0.47277700000000006	0.382664	0.375625
Aldh1a7	0.22019699999999998	0.397287	0.427045	0.39922199999999997	0.320727	0.18606099999999998	0.435565	0.604206	0.167795	0.365349	0.38613200000000003	0.5262020000000001	0.24151199999999998	0.415304	0.48776499999999995	0.26529899999999995	0.328947	0.250472	0.36526	0.381652	0.616386	0.556577	0.727104	0.5161939999999999
Aldh1b1	7.675223	7.880014999999999	7.254328	6.344441000000001	6.84692	6.821764999999999	7.653268	5.776643	7.0673960000000005	7.595932	6.550685	6.443288	6.6328	6.555005	6.86424	7.636611	7.132791	4.683775	7.199644999999999	8.564668	7.882255000000001	7.179877	8.178278	7.036910000000001
Aldh1l1	7.501024	7.1493199999999995	6.067537000000001	6.779574	8.1986	8.521825	9.894160000000001	9.913363	7.828079	7.809479	7.674397	9.603795	6.437717	7.33367	7.824188	7.445295	8.616154	5.409351	8.207713	8.511747	7.701641	10.192278	7.910761999999999	5.695737
Aldh1l2	0.208402	0.551467	0.5283899999999999	0.242152	0.384592	0.319678	0.262036	0.199142	0.332955	0.41761099999999995	0.37421	0.326771	0.26548099999999997	0.400496	0.35904899999999995	0.488304	0.389416	0.495598	0.436829	0.342584	0.568386	0.45567799999999997	0.513614	0.32498
Aldh2	22.061874	26.457424	29.987747	25.536814	26.803076	25.184361	31.016502000000003	29.652002000000003	23.00127	27.232066999999997	26.095057	29.238809999999997	22.142551	24.507647	23.359489	27.825743	31.577927000000003	19.652229000000002	30.422179999999997	25.806387	28.474705	28.078993	28.831152000000003	25.396139
Aldh3a1	0.207756	0.195826	0.20721399999999998	0.48969700000000005	0.162304	0.119274	0.322841	0.257064	0.193131	0.377585	0.132162	0.5731069999999999	0.24159899999999998	0.197403	0.10331199999999999	0.646142	0.143727	0.183827	0.323685	0.23470100000000002	0.216457	0.39468400000000003	0.231021	0.2321
Aldh3a2	25.667517	23.537417	23.893867	26.435940000000002	24.490994	24.4504	24.845299	25.844873	24.142708	22.646665	24.158292000000003	23.351798000000002	23.415092	22.031898	22.665107	24.820045999999998	24.106873999999998	21.567534	23.745998	23.875828	23.520075	22.618504	22.799152	26.085664
Aldh3b1	3.238021	5.333589	4.942762999999999	4.569851	5.975621	3.544978	3.2802160000000002	3.142332	4.6337980000000005	3.551679	4.893384999999999	5.307745	5.888076	3.2978379999999996	4.553476	5.8041160000000005	4.595299	2.570705	4.049763	5.940811	6.3781550000000005	4.401712	3.117384	6.087471
Aldh3b2	1.7765939999999998	1.8619919999999999	1.699934	1.610392	1.508116	1.203259	1.6598950000000001	1.437873	1.321364	1.818381	1.899191	1.6776970000000002	1.48509	1.55904	1.7992549999999998	2.202475	2.433164	1.862829	1.5795299999999999	1.9558900000000001	1.9358819999999999	1.934364	2.574329	1.438368
Aldh4a1	10.61076	10.589057	11.896734	10.919125	11.004569	11.520268	10.599232	11.263774	9.622082	11.088801	11.31602	11.793315	9.755342	9.804999	9.067497	11.423959	12.157417	9.112791	11.067999	10.865446	10.598955	11.309106	9.751996	10.47202
Aldh5a1	35.643768	32.046944	35.686352	34.766009999999994	33.525208	33.227882	32.443493	34.465321	32.500504	33.5709	34.008247	35.358444	34.460712	36.001263	32.292606	32.838512	34.59845	31.986357	38.274840999999995	33.875389	33.361622	34.549267	35.620201	34.912407
Aldh6a1	28.7691	27.276257	27.453540999999998	29.984384999999996	27.327951000000002	27.168015000000004	29.882417999999998	31.470125	26.204310999999997	26.281332	28.854190999999997	31.706647999999998	25.513506	26.460958	22.969448	26.140654	29.116844	25.653759	34.425808	30.00775	27.899521000000004	30.278791	28.798310999999998	27.564369
Aldh7a1	26.632012	26.945904	31.007078999999997	30.308548	29.796614	30.009062	30.648635	27.646578	24.476719	25.308363	26.179627	30.939894	27.516741999999997	28.234777	28.290260999999997	26.456048	28.621388	21.601311	31.093049	31.429754	30.097062	29.302647999999998	29.009396000000002	28.319546999999996
Aldh8a1	0	0.021842	0.027192	0.047723	0.087511	0.114202	0	0.016618	0	0.071614	0.037085	0	0.006178	0.057826999999999996	0.137389	0.15363	0	0.047091	0.07248099999999999	0.043259	0.021842	0.08984500000000001	0.043764	0.129767
Aldh9a1	25.646795	26.277889000000002	24.873886	26.869289000000002	25.43047	24.455505	28.658382	24.503441	20.002579	23.582426	22.459932000000002	24.97822	21.841787	22.167315	23.347561	23.536518	25.133232	22.517994	28.428978000000004	22.688745	22.128725	26.671509000000004	26.224239	26.788728999999996
Aldoa	738.5618450000001	744.179212	688.13062	733.348421	715.58138	710.1102950000001	762.261631	742.573726	740.548513	728.053932	729.4741769999999	667.233723	730.0487019999999	676.513117	710.456136	801.928028	744.160558	638.064842	682.276802	751.908102	728.1886099999999	697.309429	749.620135	738.62181
Aldoart2	0.004759	0.034634	0.015790000000000002	0.0044659999999999995	0.011561	0.00502	0.021649	0.015356	0.031176	0.043425	0.032117	0.008642	0.010823000000000001	0.004370000000000001	0.009909999999999999	0.013328999999999999	0.037088	0.004024	0.006628	0.013202	0.021894	0.020676	0.011654000000000001	0.011594
Aldob	0.042931	0.244587	0	0.161247	0.111621	0.026756	0.13417300000000001	0.102037	0.098776	0.212238	0.167353	0.06709	0.153551	0.111293	0.212365	0.094044	0.119459	0.102211	0.022252	0.291777	0.06811	0.169567	0.080898	0.166168
Aldoc	473.66754199999997	448.738983	382.00784300000004	469.26925700000004	516.282166	467.708466	538.1073	514.987488	517.1250610000001	431.01989699999996	441.52093499999995	495.70617699999997	416.070038	423.997375	442.718689	481.45257599999997	585.579895	445.63851900000003	458.915253	515.560059	436.10668899999996	484.75640899999996	456.9599	475.83328200000005
Alg1	5.586589	5.704095	5.736026	4.959231	5.626249	6.583807000000001	7.208958999999999	6.018966000000001	6.352258999999999	5.81096	5.982401	5.9062019999999995	4.608725	5.994447	7.166766	6.777278	6.976335000000001	4.511545	6.541441000000001	7.539998	7.968816	7.03722	7.395288000000001	7.800914
Alg10	6.472718	5.579082	6.384443	5.40545	5.5084349999999995	5.815035	5.777986	6.17241	5.864126000000001	5.408919	6.307222	6.0884339999999995	4.735773	6.41446	5.013308	4.909983	5.065741	4.627021	6.381476	5.656022	5.976833999999999	4.952043	5.46282	5.7732209999999995
Alg11	21.495081	23.871408	19.598939	21.741968	19.876915	21.218237	18.903182	18.670733	18.294417000000003	19.926222	23.822357	19.307017000000002	21.193014	18.207978	20.341467	17.233567999999998	17.803969	22.212587	20.949795	17.266237	20.373918	21.647126999999998	20.708591000000002	19.469133
Alg12	4.884732	4.958141	4.9575830000000005	5.509894999999999	5.326954	4.597453	5.152305	5.084153	5.561993	4.747236	5.156011	4.793186	5.16622	5.87223	4.8488809999999996	6.23008	5.323563	3.500871	5.043880000000001	4.835731	4.428394	5.809302	5.122071	4.587202
Alg13	3.765543	4.262985	4.753015	4.445864	3.432606	3.962473	4.251419	4.388083	3.3010330000000003	3.748307	4.231859	4.6197	4.668612	3.57186	3.473178	3.938134	3.473497	4.902872	4.736425	3.9892190000000003	4.123743	4.207026	3.602126	4.24322
Alg14	6.944711999999999	6.605933	7.285722	6.659653	6.240679	6.178762	6.3783900000000004	7.979939	6.88219	5.778436	7.144477999999999	7.298964	7.089963000000001	6.732589	6.492031	5.964938	6.072062	6.942732	6.712074	6.782313	6.331898000000001	7.629562	5.838447	7.306432000000001
Alg2	85.16622199999999	90.224319	89.650314	86.507385	75.797623	77.343643	88.950684	78.612892	75.362579	91.425591	88.020409	82.001389	86.902534	90.194016	86.872704	94.702675	83.202461	83.32843000000001	83.30983	77.476196	85.635475	85.352859	93.369293	87.628922
Alg3	10.731339	11.558394	11.707441000000001	10.870067	11.675249	12.700219	12.066464999999999	11.142552	12.623923	10.510721	10.976019	10.585547	10.688098	11.588411	12.100963	13.107104	13.700217000000002	11.737852	10.9103	11.942126	11.568671	13.061685	12.211152	11.847489999999999
Alg5	8.879053	7.377914	8.82966	9.620836	8.725793	8.414989	7.578154	8.197281	7.3558460000000006	7.836889	8.8271	10.009355000000001	7.418913000000001	8.152171000000001	7.803097999999999	7.4779029999999995	7.840847999999999	8.240637	7.619386	7.410810000000001	8.510721	9.46573	8.803625	7.875226
Alg6	2.403624	2.3936580000000003	1.928518	1.6690779999999998	1.831395	2.044093	1.6576939999999998	2.160344	1.90287	2.068755	2.139121	1.7938630000000002	2.331471	1.905484	2.1969	1.721326	1.7519220000000002	2.420441	1.879602	1.9794479999999999	2.044099	1.6652900000000002	2.329964	2.2285009999999996
Alg8	1.5952549999999999	2.002067	2.292785	1.6219729999999999	1.7271830000000001	1.618924	2.076612	1.838962	1.716013	2.15009	1.6835639999999998	2.491144	1.6839	2.201911	2.432756	2.069204	2.381927	2.381206	2.038005	1.687655	2.415808	2.219601	2.044928	2.122172
Alg9	8.727684	7.530567	7.725421000000001	8.196437	6.737894	6.8709169999999995	6.984087	6.382052	6.984710000000001	7.2939419999999995	8.707847000000001	7.137619	7.936535000000001	7.268074	8.497866	7.9315880000000005	7.553644	7.8552990000000005	7.277207000000001	6.270843	7.576066	7.373881	7.337312	7.501364
Alk	3.535653	4.484356	4.059597	3.667531	3.7055309999999997	3.8636589999999997	3.7989040000000003	3.2614400000000003	3.6642900000000003	4.354101999999999	4.156292	3.8808540000000002	4.850436	4.488786	4.044082	4.487019999999999	4.952498	3.305778	3.62075	3.302001	4.202666000000001	4.064726	5.235392	4.259078
Alkal1	0	0	0	0	0	0	0	0	0	0	0	0	0	0	0	0	0	0	0	0.088278	0	0	0	0
Alkal2	0.270394	0.68018	0.908898	0.830735	0.5445220000000001	0.626459	1.7327080000000001	1.017747	0.42202700000000004	1.372354	1.0579450000000001	0.878551	1.7514439999999998	1.7099509999999998	2.3175	1.274051	1.38573	1.2460959999999999	2.533677	0.682984	3.002333	1.002815	1.88888	1.8358619999999999
Alkbh1	3.1368810000000003	4.038518	3.831414	3.5631160000000004	3.365897	3.653122	3.7033629999999995	3.306337	3.031263	3.48815	4.211723	4.11204	3.947561	4.045189	3.4259199999999996	2.754555	3.558722	3.729603	3.352697	3.3574040000000003	3.210625	3.8931720000000003	3.7415540000000003	3.572575
Alkbh2	5.537548999999999	5.44496	4.799148000000001	6.347331	5.511533999999999	4.461024	5.968971	5.421462	5.065684	5.655643	5.225105	5.522985	5.224432	4.8021910000000005	5.391291000000001	5.407223	6.459992	3.394568	4.769933	5.431931	5.534089	5.474547	5.424171	4.407285
Alkbh3	9.695014	8.558176	8.938916	9.335825	9.974732000000001	9.912078	9.372618	10.282595	9.19625	8.461446	7.816719	9.387094	9.172983	8.557936999999999	8.455035	9.606771	9.902559	6.054092	8.974671	8.361628	9.5218	8.325061999999999	7.735114	9.102260000000001
Alkbh4	2.196434	2.069692	1.5879450000000002	2.215061	2.124473	2.803999	2.5691349999999997	2.5007	2.128397	2.093402	2.0830290000000002	2.213283	2.045087	2.290179	2.249845	2.439345	2.1065490000000002	1.623683	1.9898759999999998	2.25502	2.324374	2.475346	1.951918	1.926541
Alkbh5	10.402696	12.097919000000001	11.658008	9.534239999999999	10.150746	10.618404	10.650264	12.987453	9.419209	10.916528999999999	10.768275	11.058438	9.494121	11.936387	9.889692	10.587132	10.104348	9.457455	10.64688	9.448385	10.064794000000001	13.264742000000002	11.335938	11.735101
Alkbh6	12.214862	13.655024	11.202739	10.351326	10.703905	10.255664	14.23812	9.814397999999999	11.044243	12.526631	10.433641999999999	12.160029	11.204308000000001	10.882736999999999	11.104657000000001	13.685714	12.835517	9.426966	10.051314	14.885449	13.430778	14.749656	13.644603	10.362514
Alkbh7	16.958045000000002	17.523479000000002	13.133870000000002	13.162748	18.252461	12.799542	18.291222	15.628483	15.902307	17.848511	14.553262	16.328891	18.693454	13.020328999999998	19.006432	17.526132	14.918733999999999	7.96813	14.696825	15.781739000000002	13.663670999999999	19.055788	14.161184	16.632242
Alkbh8	3.38731	3.467861	3.5381169999999997	3.584369	3.5509150000000003	3.71443	4.627444000000001	3.973707	3.196967	3.764679	4.118792	2.813398	3.233018	3.555278	3.111582	3.0160099999999996	2.798889	3.654062	3.975304	3.043189	3.224926	3.224507	3.521408	3.4315059999999997
Allc	0.195775	0.48999	0.212452	0.254226	0.12336400000000002	0.204354	0.28110799999999997	0.09460199999999999	0.098352	0.168896	0.192769	0.32425	0.197745	0.16333399999999998	0.185111	0.252188	0.23464899999999997	0.166184	0.321895	0.201758	0.170021	0.139688	0.288695	0.100006
Alms1	2.054354	2.705666	2.669641	2.520327	2.365581	2.344851	2.387626	2.434377	2.264668	2.7121060000000003	2.455203	2.457761	2.193813	2.930568	2.551042	2.285126	2.249357	2.697749	2.5030650000000003	2.455661	2.556289	2.4211099999999997	2.203755	2.2665900000000003
Alox12	0.11371700000000001	0.434064	0.23518499999999998	0.293613	0.38358000000000003	0.311386	0.16009	0.23026100000000002	0.189082	0.23929	0.251781	0.42972200000000005	0.183455	0.406119	0.228902	0.294781	0.47506400000000004	0.35723699999999997	0.313253	0.173707	0.272541	0.28831	0.290308	0.353485
Alox12b	0.053141999999999995	0	0	0.042785000000000004	0.095053	0.040165	0.018018	0.22194899999999998	0.080927	0	0.031469	0	0.026807	0.032659	0.054957000000000006	0	0	0.020974	0	0.056179999999999994	0.080432	0	0.0657	0.133139
Alox12e	0	0	0.015075	0	0	0	0	0	0	0.091102	0	0	0	0	0	0	0	0.041011	0.012255	0	0	0	0	0
Alox15	2.530056	4.192412	6.566535000000001	6.35254	1.874375	1.044174	1.25468	2.640907	1.254818	5.864678	2.6398610000000002	4.617584	2.763073	13.938756	4.273383	2.632488	3.926389	16.417522	41.872834000000005	5.102321	4.391049	11.305432000000001	1.445889	1.422672
Alox15b	0.039458999999999994	0	0	0.078273	0.033538	0.095006	0.09324299999999999	0	0.020462	0	0	0.059376	0.028186000000000003	0.047651	0.034617	0	0	0.027366	0	0.040844	0	0	0.021293	0
Alox5	0.5168510000000001	0.745455	0.9887950000000001	1.014468	1.052785	0.713627	1.165239	0.6699069999999999	0.9638059999999999	0.979034	0.9908889999999999	0.9701	0.8722059999999999	1.243478	0.9313440000000001	1.051285	1.4497229999999999	1.1544889999999999	1.107248	1.382496	0.52036	1.007772	0.833382	1.016383
Alox5ap	2.5265869999999997	3.546819	3.9451330000000002	4.78674	4.035451	2.702817	3.4657430000000002	3.471979	2.344359	3.368921	3.2806830000000002	4.084574	2.564375	2.8443560000000003	3.174935	2.815274	3.624429	2.838845	3.541353	2.1539490000000003	2.417977	1.896636	2.754731	3.416226
Aloxe3	2.1768099999999997	1.921186	1.744679	1.379828	2.280834	2.708218	2.176548	1.8282450000000001	2.2958540000000003	2.1661080000000004	2.324484	2.124056	2.018543	1.903127	1.736415	2.157278	2.147352	1.501233	1.436569	1.812445	2.050385	2.149245	1.8208080000000002	2.226601
Alpg	0.033393	0.083892	0.038482999999999996	0.041809	0.052837999999999996	0.027164999999999998	0.06300399999999999	0.047788	0.051537	0.104307	0.06764099999999999	0.072541	0.08321100000000001	0.067998	0.046326	0.047501999999999996	0.095778	0.06152899999999999	0.065462	0.041395	0.033526	0.04822	0.01877	0.020243999999999998
Alpi	0	0.014473	0	0	0	0	0	0	0.0071400000000000005	0	0	0.001648	0	0	0	0	0	0	0	0.112826	0.016951	0.016006	0	0
Alpk1	0.705231	0.714935	0.535895	0.779339	0.732193	0.835274	0.732035	0.672072	0.685075	0.585487	0.5507310000000001	0.74787	0.5167390000000001	0.5923430000000001	0.733977	0.535626	0.708896	0.689528	0.620359	0.624045	0.595459	0.731839	0.602679	0.79304
Alpk2	0.628479	0.47922	0.434176	0.41035	0.520588	0.7864760000000001	0.309342	0.29184099999999996	0.5430050000000001	0.494374	0.46328100000000005	0.234316	0.48033000000000003	0.510756	0.8376680000000001	0.521332	0.49816800000000006	0.643794	0.182982	0.356119	0.349839	0.306711	0.122018	0.269465
Alpk3	0.134348	0.172735	0.279991	0.183002	0.196626	0.241393	0.17611	0.18248	0.166178	0.08527799999999999	0.150319	0.24502	0.169397	0.267457	0.188046	0.308855	0.19755999999999999	0.159342	0.31953000000000004	0.233537	0.221104	0.223273	0.2665	0.125389
Alpl	2.797683	5.521199	5.820757	5.904502	3.8414639999999998	3.9195550000000003	5.969315	3.261043	4.67299	5.482165	4.1510419999999995	5.335895	4.675152	5.96263	4.938788	6.737482000000001	5.660637	5.195062999999999	7.934381	4.465649	4.859882	6.343605999999999	4.902061	4.605416
Alpp	0	0	0	0.091103	0.048089	0.010992	0	0	0	0.140422	0.050158999999999995	0.02646	0.059111000000000004	0	0.043823	0.12743800000000002	0	0	0.035723000000000005	0	0	0.031847	0	0
Als2	7.545835	7.793839	7.915036	7.896443	7.582656	7.773153999999999	9.106978	8.004588	9.69536	8.344415	7.633852	8.036487	7.166250999999999	7.427706	7.3667940000000005	7.881077	7.404856	6.2222599999999995	7.903549000000001	7.655148	8.168434	8.029722999999999	7.909895	7.695121
Als2cl	1.015818	1.491999	1.291698	1.184642	1.456439	1.080403	1.39105	1.120476	1.585927	1.2463950000000001	1.688177	1.506912	1.083456	1.63806	1.2974139999999998	1.628541	1.578271	1.163867	1.369001	1.2886520000000001	1.490042	1.33899	1.185274	0.8851829999999999
Alx1	0.056362999999999996	0.224597	0.26272	0.269834	0	0.07376	0.148812	0.088783	0.033645999999999995	0.162884	0.077895	0.12653699999999998	0.059519	0.12047200000000001	0.086475	0.074352	0.218507	0.052623	0.143354	0	0.183747	0.10841300000000001	0.085549	0.165266
Alx3	0.047171	0.30838899999999997	0.390764	0.073442	0.184997	0.087199	0.278907	0.097987	0.071513	0.255803	0.258365	0.225117	0.141378	0.261436	0.14366600000000002	0.45918400000000004	0.074476	0.24864699999999998	0.624101	0.11174500000000001	0.169276	0.246718	0.348746	0.192183
Alx4	0.034802	0.186751	0.027170999999999997	0.302064	0.116625	0.10400699999999999	0.10753800000000001	0.168485	0.107557	0.14290999999999998	0.081624	0.261235	0.035568	0.190074	0.076739	0	0.19464700000000001	0.15267999999999998	0.236154	0.13139800000000001	0.068287	0.100102	0.08657999999999999	0.149061
Alyref	19.073253	19.747363	21.727925	21.759407999999997	20.470060999999998	20.382682	22.009506	19.922319	16.992019	18.910303	18.966137	18.768704	21.897054999999998	20.89258	20.004067000000003	25.431542	18.938964000000002	17.705326	18.483932	16.517609	20.905737	21.749414	19.577375	18.910913
Amacr	10.7143	10.685969	10.766246	11.355486	10.334086	9.546864999999999	11.706147999999999	10.085279	11.281657000000001	10.158235000000001	10.267367	9.998588999999999	9.903163000000001	10.451485	10.067585000000001	10.816094	11.510181	9.800314	9.258299000000001	10.950722	10.509264	11.429564	9.675491000000001	9.460105
Ambn	0.045856	0	0.07508	0.023295	0.016773	0	0.022369	0.07750800000000001	0	0	0.018941999999999997	0	0	0	0.028179000000000003	0.07055499999999999	0.023402000000000003	0	0	0	0.007826999999999999	0	0	0
Ambra1	9.279667	9.781784	9.981504	9.573972	10.122452000000001	10.838058	10.738926	10.342248	10.521945	10.61702	11.271792	9.362557	10.556975999999999	9.936625999999999	10.07837	11.230165	10.260651	9.310364	9.294162	10.651977	10.202078	9.223263000000001	10.310886	10.463998
Amd1	37.216778000000005	35.014046	35.119713	36.948761	36.007408	36.277836	37.364822	37.267959999999995	33.888259999999995	35.196537	36.193501	35.357178000000005	38.206497	35.722167999999996	36.583652	32.640865000000005	33.347195	39.149288	37.051716	36.395405	35.659245	36.725590000000004	34.224728000000006	35.518867
Amdhd1	0	0	0	0.092532	0.060104	0	0.12231500000000001	0.034453	0.063999	0	0.089193	0.052802999999999996	0.032493	0	0.11881099999999999	0	0	0.043443999999999997	0.10103999999999999	0.03764	0.066967	0	0.082009	0
Amdhd2	3.4186389999999998	3.689589	3.3635019999999995	3.994157	4.053417	4.2185559999999995	3.4130559999999996	3.295299	4.147372	3.5179339999999995	3.095041	3.716101	3.286736	2.811232	3.7270800000000004	3.902374	4.416193	2.487521	3.716912	3.057722	3.8366949999999997	3.699814	3.862517	3.588864
Amelx	0	0	0	0	0	0	0	0	0	0	0	0.11197	0	0	0	0	0	0	0	0	0	0	0	0
Amer1	1.812668	1.549415	1.78893	1.747325	1.735354	2.093673	1.8042080000000003	1.886452	1.9770990000000002	2.16426	1.969804	1.996319	1.454779	2.115744	1.632811	1.6602830000000002	1.677129	1.4144	2.263417	1.8372490000000001	1.819434	2.040648	1.6832740000000002	1.7358930000000001
Amer2	6.8388919999999995	7.1268460000000005	7.532878999999999	7.013458999999999	6.6847970000000005	7.149779	6.242611	7.460936	7.482205	7.104853	6.899939	7.020942999999999	7.468447	7.737944000000001	7.505306	6.218923	5.665280999999999	6.411156	6.905892999999999	6.946657000000001	6.00788	7.312138	6.947032000000001	8.360044
Amer3	4.972714	4.819913	4.90057	4.030633	4.019664	4.389469	4.66784	5.210437000000001	4.689899	5.299733	5.0780970000000005	4.25079	3.8658120000000005	3.9841580000000003	4.854871	5.010926	4.805293	3.658503	4.106147	5.29914	5.163876999999999	4.766145	4.479788	4.848101
Amfr	75.129173	73.474358	75.95414699999999	73.997124	73.550995	75.149475	74.005486	78.431221	73.111801	69.625771	74.165657	71.85598	73.978531	71.00878900000001	67.191307	78.280022	77.423988	63.164921	74.85659799999999	74.76731099999999	77.201447	75.13475799999999	72.730728	77.658173
Amh	0.042762	0.151922	0.125477	0	0.107743	0.07534	0.040166	0.20727199999999998	0.078193	0.043641	0.06150800000000001	0.10719000000000001	0.071672	0.08867699999999999	0.195735	0.070965	0	0.043965	0.151669	0	0.020655	0	0	0.07321699999999999
Amhr2	0.18527000000000002	0.199436	0.10965899999999999	0.187701	0.187657	0.151298	0.16758900000000002	0.229188	0.229289	0.226708	0.23598899999999998	0.225673	0.31687	0.21286799999999997	0.260775	0.11753800000000002	0.382752	0.21172600000000003	0.21843	0.486375	0.183721	0.125416	0.461585	0.168126
Amigo1	20.930815	21.004393	20.165399	21.490931	19.058907	19.714748999999998	22.707531	19.448854	20.303379	21.552127	21.593172	20.201623	21.713637	20.572341	20.917105	22.016751	21.395276000000003	17.458581	20.085349	19.987432000000002	21.665845	19.947634	21.598677	22.272565
Amigo2	12.565897999999999	15.475252	17.596235	13.873481	12.468947	13.463084	15.315892000000002	14.300054000000001	12.424802	16.327028	15.960094	14.23056	16.85564	18.492842	15.379201	16.462925	13.963426	16.004579999999997	14.678597	12.90346	16.375151000000002	13.437871	15.557331	15.256182
Amigo3	0.704979	0.7524310000000001	0.548034	0.74493	0.816588	1.000043	0.9225469999999999	1.153464	0.9348700000000001	0.61883	0.906272	1.412807	1.1286100000000001	1.301944	1.187718	0.5936100000000001	0.73115	0.7093020000000001	1.028918	1.1664459999999999	0.770995	0.657147	0.7537119999999999	0.625152
Ammecr1	1.016426	1.1308040000000001	1.114416	0.881775	0.933552	0.9406629999999999	0.905437	0.973683	0.9085049999999999	1.04208	1.124526	0.9132549999999999	1.113337	1.191489	1.090729	1.081921	0.9244469999999999	1.15142	1.091608	0.951779	1.0159690000000001	0.9644790000000001	0.833509	1.144149
Ammecr1l	5.607195	6.035545	6.616435000000001	6.155132	5.629116000000001	5.173307	6.584175999999999	6.517558999999999	6.4413540000000005	6.004182	6.436776999999999	7.304099000000001	5.574516	6.083737999999999	5.722366	5.910731	6.521063	6.507053	6.799377000000001	6.653482	6.589865	6.913544	5.994455	6.079512
Amn	1.093466	1.0814620000000001	1.0937629999999998	1.037916	0.934638	1.189275	1.03003	1.023297	0.774095	1.07679	1.1224120000000002	1.92093	0.43845500000000004	1.114394	1.028408	1.00814	1.522935	0.446053	1.260952	0.687917	0.700558	1.381466	1.319502	0.579831
Amn1	11.922737	10.412299	11.843833	13.619207000000001	9.465896	10.086132000000001	9.724936	9.799251	8.880027	10.597083999999999	11.808752	10.131167999999999	11.560354	12.274298	10.853427	10.951782000000001	9.703805000000001	10.541523	11.683686	9.4798	10.662201	10.69863	10.771958999999999	11.770551
Amot	4.80932	4.78439	6.155919	5.24643	5.655349	5.889158	5.6258300000000006	6.00001	4.667797	5.188333999999999	5.216732	5.61275	5.362977	6.249192	5.679648	5.845330000000001	5.979092	6.705804	6.074109	6.256605	6.26428	5.833048000000001	5.316555999999999	5.119757
Amotl1	18.900570000000002	16.043529	17.479446	16.654666	16.964867	18.710435	16.710974	18.110167999999998	17.88118	17.119773000000002	17.82878	16.851402	17.017406	17.522742	16.625517000000002	17.536962	18.728835	16.638667	15.605663	18.554798	18.410515	15.245655	17.523533	19.050556
Amotl2	8.794845	8.241728	9.450263	8.375648	9.61848	8.735178	9.50783	8.961524	9.018737	9.505476	8.688765	9.451815	8.579917	9.548646000000002	9.091321	8.14717	8.484100999999999	7.797913	8.938914	8.755773	8.462174000000001	8.115624	8.441682	8.414357
Ampd1	0	0.021428	0.01835	0.011114	0	0.00873	0	0.018293	0.007775	0	0	0.05205800000000001	0.014262	0.008527	0	0	0	0	0	0	0.013666999999999999	0.0077930000000000004	0	0
Ampd2	21.826168	29.063755	29.283720000000002	22.5998	23.332597	24.596842000000002	30.119356	22.900714	23.333101	31.522935999999998	26.091382	27.407806	26.110973	29.29839	26.66253	32.995551	28.952053000000003	22.915178	26.324627000000003	21.843703	26.011435000000002	24.002287	29.196281	25.559812
Ampd3	16.556372	16.130751	17.883338000000002	15.430578	15.537989999999999	18.170222	15.803543	17.076814000000002	15.738446	15.298916	15.998365	21.016542	14.754407	15.330015	15.531225	18.407951999999998	17.705893	18.186997	17.59376	22.30698	22.394683999999998	22.544839	17.712889	15.712470000000001
Amph	56.539051	50.256107	47.431141	48.687948	51.691475	51.632335	48.461391	56.91288	56.206665	52.546101	55.165349	50.115083	58.549403000000005	54.493966	56.18336	55.581213	54.132608	52.272048999999996	42.485122	58.61436	55.286989	49.258703999999994	47.99698	58.605332
Amt	10.051499	11.126398	12.909809	10.751936	12.132267	10.01132	12.490095	11.28711	10.717719	10.987892	11.567646	11.114186	10.444381	11.672724	11.895324	11.822124	12.712444	9.867519	12.269682000000001	12.405415	11.420467	12.05273	10.419018	9.884451
Amtn	0.09690599999999999	0	0.074533	0	0.062249	0.018856	0.063442	0.072906	0.02695	0	0	0	0	0.011359000000000001	0.067259	0.073495	0	0.046244	0.109721	0	0	0	0.044485000000000004	0
Amy1a	0.21809800000000001	0.626416	0.68271	0.632717	0.47812899999999997	0.553705	0.795441	0.716462	0.557217	0.52808	1.157694	1.2633020000000001	0.417033	0.41173000000000004	0.368631	0.160401	0.546909	0.252865	0.20715	0.708249	0.30940700000000004	0.147515	0.887164	0.527037
Amy2a3	0	0	0	0	0	0	0	0.007597	0	0.022161	0	0	0	0	0	0.014743000000000001	0.023229	0.027025	0	0.01095	0	0.007849	0	0
Amz1	3.6249050000000005	4.200292	3.806129	3.687962	3.189816	3.4351239999999996	3.634225	3.5917	2.981198	3.5483050000000005	3.560895	3.4602910000000002	3.685714	3.9207440000000005	3.9167680000000002	3.8083690000000003	4.588297	2.771407	3.4406559999999997	3.341122	3.9616580000000003	3.4345980000000003	3.7284260000000002	2.927803
Amz2	36.017171000000005	37.185054	37.166928999999996	39.450527	35.311506	34.038694	39.771976	37.084009	36.279734999999995	36.861470000000004	39.753933	36.312478000000006	40.093184	40.186091999999995	40.259342	40.461932	39.761507	37.831596999999995	35.952523	35.195657000000004	38.755169	39.114942	38.244562	40.650595
Anapc1	6.589466000000001	7.246653	8.354063	7.057253	6.919902	6.949167	7.479686999999999	7.2758449999999995	6.796721000000001	8.094939	7.6696729999999995	8.025844000000001	7.2682	7.858998	7.8456220000000005	8.20261	7.047291	7.6852100000000005	7.705392	6.7489669999999995	7.5832440000000005	7.164984	7.653554	6.979928
Anapc10	6.077909	4.315207	5.90916	5.737261	4.687123000000001	6.011535	5.258946	5.695733000000001	4.7878050000000005	4.836499	5.135983	5.139721	5.119441	4.968065	4.259544	5.51992	4.986389	5.819871	5.9104730000000005	5.102246	4.699730000000001	6.254448	4.635587	5.251757
Anapc11	36.651340999999995	35.718152	36.90291	33.84884	35.311951	33.981691999999995	38.075051	35.69177	34.123925	30.989085	35.203511	31.661444	32.433034	31.086508000000002	37.561252	40.264983	33.780863000000004	29.324003	31.731745	38.602575	38.608519	35.929057	33.55089	29.682493
Anapc13	16.826079	18.370964	15.834366000000001	20.734818	19.980358	13.312382000000001	19.493136	18.759210999999997	16.97167	14.610772	18.282871	17.004231	17.222206	13.514822	18.639273	18.517265	18.660601	13.733239000000001	17.701578	16.738204999999997	19.947176000000002	18.575207000000002	17.369822	18.92159
Anapc15	13.262322	13.145326999999998	12.548413	12.803583	14.073431	10.508938	12.890939	14.686074	14.467566	13.052313	11.956398	16.037723	12.683656	11.789387	12.415883000000001	14.015717	14.147451	12.694916000000001	12.715719	13.202967999999998	12.512316	13.717920999999999	15.006706	13.259336
Anapc16	7.978853999999999	6.976477	8.31747	8.060031	7.839198	7.250897999999999	7.945178	7.898356	6.720771000000001	5.966468	6.522325	7.634638000000001	6.650410000000001	7.334186999999999	6.828519	7.187564999999999	8.209311	4.3993519999999995	6.315968	7.909903	7.351175	7.872585000000001	6.499726	6.552907
Anapc2	35.69846	35.168907	34.691658000000004	35.515437	34.876833000000005	34.569879	39.69699	35.34046	35.891537	36.341661	36.755548	36.360907	37.784503	35.382713	36.420571	39.713314000000004	38.615713	26.171247	31.954134999999997	35.276301000000004	35.761917	36.227405	37.043013	38.250445
Anapc4	13.574801999999998	14.221877	14.311948999999998	14.418401999999999	12.941716	12.915782	13.268273	13.688906	11.987254	13.982548999999999	15.525437	13.614999	14.362294	14.571418	14.033829999999998	13.585212	12.06137	13.577182	13.737214999999999	12.662536	12.920461	14.000766	13.596654000000001	14.530536999999999
Anapc5	70.695646	71.55821800000001	74.518792	78.32635	69.57003	71.06443	73.073042	68.561954	69.240399	70.81452900000001	68.544066	72.677161	71.860178	72.258112	67.559072	74.664537	79.22399899999999	66.246836	71.755495	71.317785	72.977981	70.807172	76.222121	72.200078
Anapc7	7.442543	7.913983	7.841991	7.619414999999999	7.270694000000001	7.787705	7.624025	7.206453	7.303174	8.205449	7.610621000000001	7.308330000000001	6.903936999999999	6.950533999999999	7.5227070000000005	8.253486	7.875050999999999	6.063130999999999	6.86503	8.277181	7.671278	7.0012479999999995	7.59015	7.809541
Ang	1.2542950000000002	1.145255	1.699353	0.603799	1.170542	0.877957	0.580691	0.853318	0.432421	0.8983450000000001	0.88115	1.6883139999999999	0.959003	1.297617	1.387155	1.4173559999999998	1.400699	2.0366400000000002	1.7892599999999999	1.168482	0.855691	0.862554	0.9928540000000001	1.813309
Ang2	0	0.021204	0	0	0.013193999999999999	0	0	0	0	0	0	0	0	0	0	0	0	0	0	0	0	0	0	0
Angel1	2.527889	2.493688	3.005697	2.701325	2.775907	2.679103	2.523906	2.438762	2.833982	2.998326	2.662238	2.7694360000000002	1.681878	2.250486	2.3625119999999997	2.729227	3.009921	1.912496	2.685075	2.592684	2.808352	2.494714	2.6619509999999997	2.513008
Angel2	6.392329	6.019864	7.448502	7.049036999999999	6.106615000000001	6.662926	7.120572999999999	6.218527	6.484286	6.802691	7.508525	6.815110000000001	7.61125	7.22193	6.405926	6.650205000000001	6.170889	7.462253	8.379693	6.9404710000000005	6.689067	7.269991	6.808224000000001	6.466261
Angpt1	1.9910330000000003	1.8693959999999998	1.529184	2.164936	1.664006	1.7133060000000002	2.19801	1.7472889999999999	1.831489	1.903836	1.414914	1.8845599999999998	1.866166	1.745875	1.805667	1.481271	1.442703	1.929343	1.913558	1.330683	1.524675	2.055586	1.9867970000000001	2.417042
Angpt2	2.4745049999999997	2.1287979999999997	1.468278	2.536698	2.974384	2.519558	2.282972	1.95185	2.2480279999999997	2.130841	1.878455	2.540982	1.644652	1.708207	1.8512369999999998	1.557966	2.583732	2.826009	1.666718	3.442872	2.751691	1.715443	2.574814	2.3922790000000003
Angpt4	0.981408	1.4190530000000001	1.040429	1.328279	0.980986	0.96195	0.760871	0.7991659999999999	0.9232040000000001	1.194091	1.333388	0.63668	0.8832200000000001	1.4161540000000001	1.387122	0.981259	1.464025	0.865476	1.198453	0.614976	0.670693	1.4182290000000002	0.812951	1.407621
Angptl1	0.31204699999999996	0.748233	0.759621	0.9875280000000001	0.741535	0.663886	0.922207	0.269755	0.178983	0.6585880000000001	0.365096	1.1141370000000002	0.428516	0.378298	0.7275739999999999	0.430421	0.503303	0.9060090000000001	1.377758	0.22666399999999998	0.948642	0.51961	0.742674	0.877966
Angptl2	1.371437	2.415941	3.136464	2.358581	1.983755	1.6024690000000001	3.1038200000000002	2.486743	2.8808119999999997	2.485392	2.582442	4.212346	2.023422	2.461606	3.141161	3.277939	3.018025	2.996074	3.4605059999999996	2.5008939999999997	4.183772	3.313831	3.0529029999999997	1.76446
Angptl3	0	0	0	0	0	0	0	0	0	0.03171	0	0.052828	0	0	0	0	0	0	0	0	0	0	0	0
Angptl4	3.748997	3.983578	4.312648	4.3918029999999995	4.703530000000001	5.570423	4.449217	3.058909	2.3474310000000003	2.481563	2.9781020000000002	2.4588740000000002	2.5587150000000003	3.285939	4.382619999999999	4.439147	4.569376999999999	3.3482199999999995	4.803938	4.140371	4.615111	3.672819	3.494679	3.662875
Angptl6	1.120083	0.664277	0.44439300000000004	0.924761	0.711789	0.926201	0.782601	0.75788	1.019654	0.96525	1.0725790000000002	0.8059470000000001	0.738259	0.559847	0.9482280000000001	0.541891	1.1996120000000001	1.56522	0.691341	0.835216	0.9935309999999999	0.554833	0.979582	0.782057
Angptl7	0.198728	0.27009	0.21562199999999998	0.214298	0.152443	0.257695	0.310153	0.1678	0.156356	0.14236400000000002	0.16018	0.269796	0.18481199999999998	0.273847	0.301687	0.233019	0.33555300000000005	0.30991199999999997	0.230791	0.105602	0.084675	0.182903	0.312081	0.358641
Angptl8	0.061101	0.138003	0	0	0.176464	0.665097	0.386574	0.124975	0.075448	0.139523	0.043845999999999996	0.11398399999999999	0.041944999999999996	0.034577	0	0.046252999999999996	0.05386799999999999	0.052424	0.38827399999999995	0.141499	0.047014	0.157355	0.242362	0.31509499999999996
Anhx	0	0	0	0	0	0	0	0.022525	0	0	0	0	0	0	0	0	0	0	0	0	0	0	0	0
Ank1	11.128076	10.101030999999999	8.489419	9.6738	11.085946	13.058589999999999	12.11255	12.759407000000001	15.587667000000001	11.598507000000001	10.644563	11.914060000000001	12.279816	10.673312	12.148491	11.262618	12.150754	8.926793	10.967135	11.137303999999999	9.037284	11.688998	11.491518	11.252825999999999
Ank2	58.272806	59.562026	60.50451700000001	54.359047	57.981477000000005	65.47654399999999	59.039592000000006	59.02803299999999	64.837579	65.695999	61.779526000000004	64.485049	64.473105	67.938942	64.503159	61.545260999999996	64.394296	63.665829	56.43719399999999	62.721818999999996	62.633872	58.989449	62.951440000000005	64.237225
Ank3	28.868305	28.109061999999998	29.211752	25.520602	29.393776000000003	31.494168	30.543703000000004	32.370362	35.586556	31.450845	30.185187	30.429571000000003	30.080244	32.665343	31.115937	28.289877	30.237668	30.850437	29.866198999999998	29.48306	28.592984	30.296696999999998	29.553783000000003	30.873582
Ankar	0.04585	0.00646	0.018774000000000002	0	0.063063	0.010757	0.020344	0.05511799999999999	0.0039049999999999996	0.015058000000000002	0.0453	0.062154999999999995	0.051995000000000006	0.051597000000000004	0.034716000000000004	0.024038	0.034852	0.032228	0.043979000000000004	0	0.024419	0.02163	0.028591000000000002	0.055089
Ankdd1a	0.41476599999999997	0.43251300000000004	0.544395	0.449561	0.49763900000000005	0.516576	0.552492	0.525154	0.563908	0.46596800000000005	0.526297	0.612613	0.383062	0.539876	0.49218	0.529135	0.722837	0.521474	0.40333600000000003	0.325236	0.55669	0.332017	0.511761	0.41518
Ankdd1b	0.09260800000000001	0.235686	0.13425	0.194767	0.096827	0.259513	0.14789000000000002	0.18545999999999999	0.096808	0.127434	0.155227	0.18570599999999998	0.079864	0.24385700000000002	0.12779100000000002	0.07892	0.149592	0.16603099999999998	0.087719	0.122526	0.146726	0.134245	0.15078	0.156915
Ankef1	0.03588	0.037819	0.036085	0.020127000000000003	0.05336799999999999	0.021855	0.021605000000000003	0.020954	0.051948	0.016781	0.05679	0.011268	0.053524	0.076436	0.017123	0.01404	0.033019	0.015593000000000001	0.064714	0.00848	0.030704000000000002	0.028734	0	0.12051700000000001
Ankfn1	1.691093	2.182233	2.329104	1.823162	1.667184	1.483949	1.9583439999999999	2.017182	1.516717	2.684432	2.197622	1.901491	1.8967040000000002	2.611902	1.8040009999999997	1.987066	1.955226	2.2017290000000003	1.7404529999999998	1.695857	1.9777770000000001	1.79636	1.8856700000000002	1.849493
Ankfy1	12.216422999999999	11.068725	11.846205	10.239184	12.079583	11.768238	11.896863	10.381511	10.083355000000001	11.784978	11.25689	11.871183	10.180557	13.762227	11.555392999999999	10.229747999999999	12.026235	12.644825	12.186187	10.063247	11.163349	10.768789	12.078255	11.174558
Ankh	34.824821	33.225722999999995	32.122005	35.210808	31.718693	33.127838	34.198059	34.824665	35.050529	33.761501	33.267540000000004	33.962509000000004	35.169154999999996	36.621506	32.907196	37.415077000000004	34.829403000000006	31.225754	33.746947999999996	34.21891	35.770176	34.178059000000005	33.30455	33.665382
Ankhd1	4.160697	4.964775	5.04685	4.621968	5.070754	4.951427	4.8198669999999995	4.970579	4.908228	4.747381	5.240497	5.200717	4.6894599999999995	5.263318	4.796352	4.423031	4.781553	4.925118	4.434695	4.335364	4.841583	4.715441	4.987148	4.745977
Ankib1	9.864234	9.767553999999999	9.824017	10.461688	9.695361	10.062598	9.510299	9.495325	10.312005000000001	9.489059	10.948272	10.776950999999999	10.403597999999999	10.990736	10.307403	8.928803	8.771813	10.076348	11.000022999999999	9.789710000000001	10.220343	11.147034	10.327453	10.500792
Ankk1	0.17035799999999998	0.09943099999999999	0.039282	0.031139999999999998	0.046622000000000004	0.053784000000000005	0.09690399999999999	0.109107	0.047307999999999996	0.067468	0.10418800000000002	0.147571	0.125143	0.25694	0.039966	0.07222	0.050332999999999996	0.101797	0.040938999999999996	0.042666	0.042912	0.067037	0.084323	0.017242
Ankle1	0	0.096798	0.10366600000000001	0.033095	0.07750499999999999	0.091434	0.07334	0	0.091213	0.068035	0.041815	0.10848499999999998	0.073535	0.058918	0.041195999999999997	0.056885000000000005	0	0	0.051409	0.13348800000000002	0.0332	0.056091999999999996	0.109333	0.034866
Ankle2	3.733889	4.06835	5.084272	3.9010519999999995	4.204001	4.539201	4.273095	4.249054	4.106174	4.397371	4.6404819999999996	4.5464910000000005	4.365911	4.995024	4.584014	3.7193419999999997	4.518715	4.57865	4.329708999999999	4.2578309999999995	4.248293	4.174864	4.175504	4.322881
Ankmy1	0.771061	0.943312	1.153965	0.841968	0.981973	0.920286	0.556125	0.9138709999999999	0.9671139999999999	0.8888530000000001	0.898288	0.659021	0.8216319999999999	0.785079	0.914983	0.679951	0.834516	0.459874	0.587716	0.924126	0.94032	0.679036	0.712932	0.739252
Ankmy2	31.830726000000002	31.07303	29.507283	32.460232	31.187477	29.010309000000003	32.733622	29.095175	28.31839	29.904394	31.296727	26.800143	29.692864	27.526740000000004	30.5002	29.813469	29.280455	29.516676	28.51555	30.891851000000003	30.112389	29.160215	31.208979	32.691497999999996
Ankra2	8.307799000000001	8.734664	11.045795	10.33842	9.068909	8.252765	8.930255	8.690546000000001	7.065996000000001	8.794583	10.029824000000001	7.782453	7.504200999999999	7.735221000000001	7.97818	8.3595	8.368597	11.315719	9.36459	8.519022999999999	8.106104	9.086321	7.613174000000001	8.538027
Ankrd1	0.06545	0.016797	0.20640100000000003	0.071951	0.074678	0.15389	0.11755499999999999	0.044392	0	0.11529500000000001	0.022251	0.012657999999999999	0.028068	0.137234	0	0.100699	0.166494	0.026810000000000004	0.059815999999999994	0.055695	0.23126599999999997	0.09639099999999999	0.09967999999999999	0.041364
Ankrd10	6.450141	10.354403	8.644489	6.619369	7.817264999999999	7.9455919999999995	9.005937	7.753063	9.528433	8.948186	10.351708	10.203492	8.871852	9.777505999999999	8.899961	7.257694	11.61401	6.637734	9.303467999999999	6.995552	8.854212	7.460674000000001	9.064544999999999	7.501295
Ankrd11	16.309876000000003	17.66925	17.116844	15.752254	17.237516	18.914835	18.025199	17.997466	17.807931	18.275724	18.470016	18.446872	17.479039999999998	19.10943	18.012179999999997	18.487119	19.045021	16.667285	17.366868	17.358844	17.712920999999998	17.178941000000002	19.166866	18.170738
Ankrd12	4.906905999999999	4.637695	4.987830000000001	4.925587999999999	4.7668	5.068721	4.349933	5.1310839999999995	4.821940000000001	4.653126	5.182137	4.516903	5.504548000000001	4.890288	4.563707	3.8080559999999997	4.264201	5.812108	4.8981959999999996	5.233144	4.942863	5.099486	4.787404	5.689466
Ankrd13a	15.221117999999999	14.643934	13.52165	16.378291	15.669599	14.928722	13.930703	14.471554000000001	14.697432000000001	13.422123999999998	13.77009	15.178671	14.157926999999999	14.468614	14.546956	14.700076000000001	15.376234	13.090932	17.767298999999998	14.288557	14.214820000000001	15.166762	15.27982	14.188944000000001
Ankrd13b	13.121382	12.402452	10.844533	12.043830999999999	13.962461	12.862409	14.272951	15.246216	15.044151999999999	12.130677	13.950192000000001	12.746149	15.787669000000001	12.341776	13.055685	13.525213	14.730101999999999	9.715409	11.244655	14.890835999999998	14.133061999999999	11.658826	13.102346	14.962086
Ankrd13c	26.214139000000003	23.904434	24.502218	25.422372	23.210874	23.953612	21.131521	27.610695	23.988032999999998	21.176686	26.048051	21.755449	25.991571	23.05485	23.470763	20.668189	21.324474	24.456166	22.994010999999997	24.856171	25.262482000000002	22.894249	22.990637	25.501042
Ankrd13d	23.73705	22.799369	24.06704	24.331897	22.636726	24.704512	23.542147	22.864511	25.401254	23.863733	24.586183	21.576951	24.324695000000002	21.028544	23.079110999999997	24.178079	24.8196	16.987764000000002	19.792624	24.432239000000003	24.531751999999997	23.803898999999998	23.4104	23.712642000000002
Ankrd16	2.155979	2.552428	2.6131740000000003	2.76474	2.544778	2.499275	1.9982090000000001	2.436732	2.30335	2.387696	1.758839	2.691817	3.1185110000000003	2.5369669999999998	2.633713	2.229029	3.069168	2.060469	2.520441	2.3379630000000002	2.068731	2.4285200000000002	2.748024	2.734608
Ankrd17	16.585323000000002	18.293307000000002	18.011738	16.555694	16.487069	18.378021	17.552897	17.773554999999998	17.205658	18.671397	19.52047	17.674028	17.914070000000002	20.108976000000002	19.305798	19.20836	18.010204	21.251486	17.231222	16.632373	17.924331	17.244378	17.899193	18.367789000000002
Ankrd2	0	0	0	0	0	0.038034	0	0	0.056964	0	0	0	0	0	0	0	0.070994	0.042797	0	0	0.078043	0.061736	0.111524	0
Ankrd22	0.04626	0	0	0.064942	0.023791999999999997	0	0.130435	0.187604	0	0	0.045845	0.05980599999999999	0	0	0.108866	0.035847000000000004	0.035825	0	0	0	0.043279000000000005	0.188883	0.10535	0.048989
Ankrd23	0.08049400000000001	0.153105	0.125541	0.09805900000000001	0.117961	0.11305799999999999	0.177244	0.10813099999999999	0.122325	0.143809	0.151278	0.13742000000000001	0.252357	0.10250799999999999	0.07166	0.10553699999999999	0.091134	0.069108	0.057484	0.068647	0.066522	0.131389	0.072358	0.14528
Ankrd24	2.253318	2.5434099999999997	2.134807	2.815098	2.504414	2.21132	2.409313	2.333201	2.640745	2.2986009999999997	2.1040520000000003	2.354366	2.265406	2.214937	2.7016259999999996	2.550105	2.564822	2.082738	2.292032	2.526854	2.1267840000000002	2.4308680000000003	2.9972830000000004	2.5597990000000004
Ankrd26	3.013519	3.183309	3.137474	3.463068	3.0029049999999997	2.846613	2.7481880000000003	3.066494	2.739875	3.289591	3.1767279999999998	3.163453	2.8001869999999998	3.416583	2.7882759999999998	2.871962	2.6727220000000003	3.308265	3.20066	2.525595	3.23913	3.069892	3.53517	3.442653
Ankrd27	3.945093	3.8007589999999998	3.984786	3.4032190000000004	3.876355	4.303325	3.4868069999999998	4.0824110000000005	3.677081	2.738227	3.099329	3.803669	3.402154	3.3997290000000002	3.995846	3.3584199999999997	3.343283	3.5680400000000003	2.9869	4.193647	3.572029	3.47068	3.780646	4.464155
Ankrd28	12.385244	11.670413	12.814269	13.076617	10.773528	10.84493	10.663192	12.030412	11.127801	10.626333	12.37226	12.238658000000001	10.201781	11.713101	10.71143	9.466336	10.455113	10.945441	13.528266	11.892481	10.892281	12.822517	11.936501	11.431422
Ankrd29	8.223021000000001	8.895405	7.2146740000000005	7.92315	7.955147	7.653152	8.216771000000001	8.730457000000001	7.720116	8.236527	7.651953	7.539478	9.198769	9.203494000000001	8.02465	7.592239999999999	9.220754	8.576472	7.854591	7.257585000000001	7.203038	8.115923	8.100699	7.752749000000001
Ankrd30a	0	0	0	0	0	0	0	0	0	0	0	0	0	0	0	0	0	0	0	0	0	0.006484	0	0
Ankrd31	0	0	0	0	0	0	0	0	0	0	0	0	0.007873999999999999	0.002963	0.012010999999999999	0	0	0	0	0	0	0	0	0
Ankrd33	0	0	0.028116000000000002	0.042648	0	0	0.049078	0.008339	0.048518	0	0	0	0	0.015704	0	0	0.08408500000000001	0	0.017126	0	0	0.074165	0	0
Ankrd33b	0.24562399999999998	0.225083	0.195425	0.43978100000000003	0.448074	0.338088	0.351283	0.46469099999999997	0.44545100000000004	0.347514	0.21034299999999997	0.209958	0.274308	0.352537	0.284895	0.179284	0.40879299999999996	0.370894	0.46253	0.47938000000000003	0.491116	0.466417	0.141574	0.5950880000000001
Ankrd34a	9.806667	9.731975	9.611366	8.93791	8.788480999999999	10.579723	10.907957000000001	10.60628	11.153962	10.087949	12.079469	9.204991	11.19905	8.832216	9.723415	12.184759	10.207367999999999	7.347625999999999	7.905213000000001	10.34056	9.535478	11.514303	9.705235	10.354983
Ankrd34b	10.467157	10.77187	10.403075	11.667502	10.082519	10.669176	9.720558	11.986994000000001	10.667411	10.378035	11.574228	10.367022	11.162205	11.680064999999999	10.781310000000001	9.174027	10.149512	11.101573	9.841622000000001	9.512939999999999	11.61558	12.003553	11.941107	11.254444
Ankrd34c	3.9238230000000005	2.2093	2.1149080000000002	3.396612	2.6908279999999998	3.401187	2.416157	3.911022	3.0643599999999998	2.419627	3.670235	2.204685	4.1295269999999995	2.740726	2.960006	2.332233	2.2931880000000002	2.2981409999999998	1.9184189999999999	4.511605	3.351344	2.132037	1.9141740000000003	3.5424160000000002
Ankrd35	2.4853810000000003	2.608142	1.9376380000000002	2.412764	2.217016	1.5645930000000001	2.215961	1.371593	1.8766490000000002	2.663814	2.1561790000000003	2.431514	1.817396	2.175705	1.848169	2.45548	2.365239	1.572318	2.204655	1.5630950000000001	1.866957	2.3534770000000003	1.9896900000000002	2.053028
Ankrd36	0.19712000000000002	0.08988600000000001	0.281381	0.10650699999999999	0.21614699999999998	0.25411999999999996	0.25546599999999997	0.171594	0.237513	0.205576	0.113178	0.099867	0.251454	0.152479	0.166918	0.29684699999999997	0.248135	0.159113	0.213009	0.332723	0.059951	0.253332	0.10511300000000001	0.3069
Ankrd37	3.9948879999999996	3.63285	3.406192	4.406295	3.966711	2.462268	3.874633	3.6419910000000004	3.718576	2.991915	3.5201300000000004	2.91475	3.7772699999999997	3.8057730000000003	3.3839010000000003	3.5824559999999996	3.9307550000000004	4.209066	2.771356	3.4169099999999997	3.512078	4.893607	4.768632	4.197482
Ankrd39	1.341221	1.147373	0.763927	1.338735	1.238958	1.72377	1.322345	0.941614	1.184988	1.6740080000000002	1.342083	0.8250540000000001	0.9860620000000001	0.83542	0.807692	1.9789400000000001	1.8865009999999998	0.471534	0.904935	1.0302870000000002	1.144104	1.278743	1.486768	1.2590299999999999
Ankrd40	35.882545	29.727140000000002	31.011271	37.436119	35.449146	32.684975	30.870974	36.111286	38.799236	29.04281	32.046658	34.181408000000005	31.831667	29.81295	29.979443	27.50811	31.182367	30.443554	37.950741	35.529171000000005	32.657482	35.792187	31.205462	33.935024
Ankrd40cl	0	0.015667	0	0	0	0.043012	0.007886	0.013458000000000001	0.012823	0	0	0.01998	0	0.009594	0	0	0	0.020272	0.018052000000000002	0	0.023561000000000002	0	0	0
Ankrd42	4.111467	4.520173000000001	4.334938	4.459589	4.395215	4.5150440000000005	4.674345	4.7886	3.92734	4.642765	4.789921	4.847032	4.53445	4.747857	4.47475	4.215633	3.788289	4.186902	4.683374	3.92553	4.29218	4.3964300000000005	4.513236	4.116916000000001
Ankrd44	3.230134	3.522821	3.764332	3.088331	3.5276370000000004	3.512796	2.4164939999999997	2.451184	3.3411410000000004	2.275667	2.4414439999999997	3.780616	3.312559	3.130943	3.372176	3.244612	2.302268	2.5423270000000002	3.3528309999999997	3.3779739999999996	3.573226	3.582118	3.2799410000000004	2.8947060000000002
Ankrd46	58.662843	55.95499	55.094395999999996	58.946999	50.391754999999996	52.170235	56.451983	53.950846	52.36275	55.019864	56.189508	55.595569999999995	60.261435	54.742486	55.211123	57.619455	55.032392	53.284643	54.996140000000004	54.057239	56.420111999999996	56.573223999999996	54.958389000000004	57.101455
Ankrd49	4.070621	3.2914019999999997	3.7587669999999997	3.8854519999999995	4.0816930000000005	3.83302	3.6034379999999997	3.77313	3.875639	3.460329	3.9087980000000004	3.889878	4.161098	3.634184	3.694718	3.6248980000000004	3.7358050000000005	4.572019999999999	4.185499	4.257588	4.299601	4.154575	3.328057	3.471276
Ankrd50	7.40062	7.857425	8.51426	8.171235000000001	7.513302	7.708444	7.832350999999999	7.415528999999999	7.0348679999999995	8.806409	8.532055999999999	7.553877000000001	8.505025	8.897055	8.067601	8.359183	8.160758999999999	7.896961	7.390958	6.8494589999999995	7.846283000000001	8.097735	8.156858	7.043177
Ankrd52	16.008968	15.770311999999999	15.441985999999998	13.907518	15.934218	18.048876	16.664619000000002	17.596165	18.88798	17.550449	16.324213	15.534444	19.297583	18.87278	20.986414	18.933203	18.075777	14.937554	13.804938	18.303107999999998	17.071896	16.638353	16.716625	18.724838000000002
Ankrd53	2.603024	2.8477490000000003	2.996277	2.215497	3.177241	2.949857	2.772869	2.876245	3.113326	2.750698	3.6327730000000003	3.549295	3.155391	4.0873870000000005	3.3863440000000002	2.7467349999999997	3.394097	2.217061	2.633253	2.881481	2.898778	2.7151669999999997	3.013922	2.652007
Ankrd54	6.736396000000001	7.270716999999999	7.4895119999999995	6.904847999999999	6.769837	5.317597	6.904797	5.496961	5.348102	6.8834539999999995	7.171405	8.497976	5.753336	6.186291000000001	6.053945	7.739958000000001	7.127564	6.570145	6.595663	5.840403	7.840928	6.543516	6.788889	5.240379
Ankrd55	4.961568	6.165337	6.401525	5.172973000000001	4.149645	5.120331	6.953413	4.650530000000001	4.860453	6.966069999999999	6.132321	5.075652	6.082592	5.894458	5.840799	5.597091000000001	6.154428	5.171308	5.1876489999999995	4.651298000000001	5.592318	5.986521	6.220398	5.611493
Ankrd6	19.505548	21.481241	21.215479000000002	20.324435	17.733775	17.476564	21.835106	17.45447	17.115434	22.691606	19.804473	20.408069	19.751741	24.129917000000003	19.927603	23.882537	20.140513000000002	19.241383	19.777124	16.624686999999998	19.515611	18.503934	20.650510999999998	19.73087
Ankrd61	0.34221599999999996	0.45487299999999997	0.13736800000000002	0.169629	0.347394	0.266342	0.30122	0.317175	0.22246999999999997	0.45063100000000006	0.314836	0.919809	0.219777	0.262635	0.358831	0.176874	0.543334	0.061271000000000006	0.089779	0.303323	0.183947	0.210767	0.45762600000000003	0.208627
Ankrd63	0.307612	0.349946	0.5349689999999999	0.518137	0.5658850000000001	0.343496	0.47739899999999996	0.23373200000000002	0.18823199999999998	0.29281599999999997	0.25892600000000005	0.45513000000000003	0.41394200000000003	0.29396500000000003	0.567441	0.49138100000000007	0.36595900000000003	0.360175	0.700887	0.147954	0.338798	0.398679	0.442999	0.304213
Ankrd65	0	0	0	0	0	0	0	0	0	0	0	0	0	0	0	0	0.011018	0	0	0	0	0	0.020166999999999997	0
Ankrd66	2.251259	2.3191080000000004	4.040528	2.893223	2.686992	2.318006	2.473649	2.941507	2.347932	3.034036	2.5882810000000003	2.1769060000000002	2.457146	2.998791	2.940266	3.120662	2.242059	2.868507	1.8373560000000002	2.908211	2.967075	2.477497	2.127654	2.721336
Ankrd7	0.126503	0.100767	0.12621	0.089404	0.143762	0.149791	0.08934500000000001	0.08945499999999999	0.089558	0.163804	0.13128900000000002	0.13535999999999998	0.154675	0.130092	0.16603199999999999	0.09134400000000001	0.162268	0.15651199999999998	0.16208699999999998	0.13990999999999998	0.115356	0.08692000000000001	0.095239	0.083383
Ankrd9	3.254286	2.86808	2.671349	2.7469900000000003	2.641538	3.103999	3.124437	2.950771	3.5202730000000004	2.690537	3.029427	2.654493	2.999405	3.172071	2.700327	2.8675900000000003	3.272771	2.029504	2.819643	2.895064	3.127668	2.923807	3.153118	2.740905
Anks1a	6.743860000000001	7.114632	7.4986619999999995	7.741946	7.8064029999999995	8.132342999999999	8.589226	7.329197	7.498157000000001	8.907714	7.310892999999999	8.075469	7.596310000000001	7.809177	7.345345	7.970019000000001	8.442411	6.062222	7.471775999999999	7.274195	7.586098	7.955385000000001	7.725064	6.960586
Anks1b	31.280161	26.479878000000003	22.939291	28.126925	26.648528000000002	29.96378	24.114339	27.701707	31.1066	25.704001	30.304044	24.98359	29.545634000000003	22.771229	27.115474	22.681161	24.156592	26.765542	22.134465	32.478097999999996	28.836254999999998	26.739483	22.965191	29.376927000000002
Anks3	11.144613	12.513894	11.553951	11.853033	12.222937	10.813708	12.901786	10.286285000000001	12.095612	10.803339999999999	12.130999999999998	12.016694000000001	11.368457000000001	11.736932000000001	13.144353	12.949788	11.959692	8.709394999999999	11.950108	12.261519999999999	11.451006	12.218304	12.784704	12.256912
Anks4b	0.22083000000000003	0.344206	0.26417199999999996	0.24648	0.191431	0.156691	0.262289	0.24864299999999998	0.282095	0.22317800000000002	0.260818	0.31754899999999997	0.13609000000000002	0.267925	0.18174500000000002	0.161405	0.29424	0.396293	0.178779	0.355508	0.268673	0.305763	0.276805	0.305357
Anks6	1.766821	2.792311	2.357917	2.214695	2.2703580000000003	2.274365	2.9439599999999997	2.102242	2.220799	2.4495	2.569343	2.926861	2.709156	2.881758	2.9087709999999998	2.149118	3.246232	2.13888	1.679342	2.1046259999999997	2.467191	2.362996	2.3372669999999998	1.887068
Ankub1	1.278473	1.043086	1.463522	1.3089	1.146834	0.9464090000000001	0.7830550000000001	1.509068	1.127841	1.270967	1.039588	1.368573	0.753491	1.285488	1.0992309999999998	1.2178870000000002	1.113097	1.086889	0.8568389999999999	1.103518	1.294334	1.4047479999999999	1.503616	1.584838
Ankzf1	3.794603	5.270743	5.327033	3.745078	4.242909	5.300175	4.5927169999999995	5.060319	5.175172	4.471033	5.670224	5.698119999999999	4.402442	5.088389	4.614823	5.105217	4.892222	3.909825	4.234161	4.575112	4.591479	5.2694730000000005	4.70373	4.977867
Anln	7.076632000000001	7.102217	5.532058999999999	8.14283	7.3501	5.9617309999999994	6.2572730000000005	6.3500440000000005	6.728016	5.115973	6.249703	6.737203999999999	5.430451000000001	5.938534	6.107553	4.652483	4.474578	5.622632	8.537514	6.059786	5.581779	8.091866	5.83778	6.278768
Anlnl1	0.658558	0.660925	0.47825200000000007	0.633522	0.705565	0.601008	0.521423	0.544415	0.488766	0.381538	0.5763550000000001	0.5377569999999999	0.493861	0.42100600000000005	0.587589	0.416688	0.354821	0.41128400000000004	0.7924760000000001	0.524774	0.52736	0.6376890000000001	0.465237	0.7062729999999999
Ano1	0.9211889999999999	1.0320280000000002	1.501745	0.727748	1.208836	1.399642	1.0522850000000001	1.590741	1.014781	1.32123	1.266934	1.603117	0.810003	1.170706	0.9025049999999999	0.987562	0.914034	0.985765	1.0835620000000001	1.2685600000000001	1.100924	0.793432	1.182216	1.256799
Ano10	17.839986	16.642144000000002	16.877193	18.638156	18.382979000000002	17.356501	17.659119	16.402558	17.916445	18.098356	17.014249	19.141113	16.943764	16.613167999999998	15.342263	19.257403	17.607329999999997	16.879951000000002	16.828313	17.121052	17.409607	18.273643	17.372155	16.940303
Ano2	0.202414	0.011201000000000001	0.045324	0.180895	0.100069	0.09072999999999999	0.067242	0.139904	0.11723	0.059751	0.11786500000000001	0.09569	0.027358999999999998	0.086014	0.023065000000000002	0.06300700000000001	0.117228	0.061716	0.061323	0.052061	0.094001	0.12180099999999999	0.099175	0.076887
Ano3	1.265603	1.4491290000000001	1.267142	1.7723200000000001	1.374971	1.473069	1.363277	1.739602	1.581365	1.437115	1.613162	1.209383	1.422518	1.411042	1.392189	0.987605	1.181208	1.721436	1.917026	1.538899	1.351322	1.541466	1.4798280000000001	1.534634
Ano4	7.419417999999999	7.047296	6.012332	7.304233999999999	8.008916000000001	6.932586	7.225085000000001	8.252953999999999	8.740212	7.1910039999999995	6.8675809999999995	7.947557000000001	7.5556470000000004	6.757172	7.447181	6.121968	6.054946	6.902785000000001	7.458432000000001	8.115435	6.583846	9.374671000000001	7.570189	7.37792
Ano5	0.599017	0.371512	0.423365	0.517699	0.358629	0.8796010000000001	0.492835	0.353804	0.410225	0.510733	0.618789	0.701484	0.47674300000000003	0.358694	0.421455	0.414946	0.5725399999999999	0.5867939999999999	0.467189	0.5442170000000001	0.516893	0.31988	0.38853499999999996	0.414253
Ano6	2.9168060000000002	3.9727230000000002	4.182866000000001	3.167298	3.492928	3.7589690000000004	3.421651	2.604576	2.732357	3.63973	2.9367810000000003	3.865338	2.897024	3.5169379999999997	3.413808	3.412095	3.6687339999999997	3.173506	3.9240239999999997	2.776063	3.3966089999999998	3.187041	3.418938	3.255311
Ano7	0.013238999999999999	0.019745	0.034622	0.07760399999999999	0	0.023517	0.014024000000000002	0.045717	0.028775	0.013668000000000001	0	0.030085	0	0.047136000000000004	0	0	0.04394	0	0	0.027112	0	0.10441800000000001	0	0.048576999999999995
Ano8	13.150785999999998	14.124147	13.060259	12.000356	14.450733	15.441495000000002	13.527929	13.798832999999998	15.86669	13.466427	13.433732999999998	13.503224	15.007685999999998	12.80965	14.089407000000001	14.943985999999999	16.21467	9.895430000000001	12.155863	14.888095000000002	14.955769	14.234807	13.927723	14.885497
Ano9	0.007729000000000001	0.012652	0.011979	0.06080599999999999	0.003607	0.030391	0.00946	0	0.005681	0.018962	0	0.075924	0	0	0	0.027114999999999997	0.014628	0.016321000000000002	0.005763	0.02975	0.0144	0.043495	0	0.006462999999999999
Anp32a	70.580589	71.024651	68.94673900000001	79.598961	77.69136800000001	68.326408	75.35100600000001	68.035934	69.273476	72.35656	75.536491	66.777664	75.14907099999999	63.256542	71.924194	66.442215	67.04875200000001	67.204933	66.821175	67.722549	67.79599	71.804192	66.1511	72.813568
Anp32b	25.422753	27.499495	30.003534000000002	28.163434000000002	28.242257000000002	25.623368	30.665606	26.307546000000002	28.771440000000002	27.239956	29.450862	29.570035999999998	25.918471	25.135881	27.487940999999996	28.291945000000002	25.297529	25.70499	30.716749	28.114258000000003	27.358588	30.240894	29.334021999999997	27.110416999999998
Anp32e	41.954688	40.787261	45.882678999999996	45.172737	42.188035	35.871944	40.208839000000005	39.204786999999996	34.741587	39.711385	40.77275	43.091056	41.862815999999995	40.635889	42.067057	38.387541	34.922168	36.505877000000005	43.208898	35.453782000000004	37.519346999999996	41.61032	36.891132	45.005
Anpep	0.6167239999999999	1.106585	1.071976	0.785617	1.023387	1.372111	1.3557350000000001	0.87579	1.102434	0.908732	0.8463200000000001	1.1738709999999999	0.8410489999999999	0.960334	0.907234	1.174436	1.528249	1.204658	1.369406	1.253161	1.007484	1.415807	1.023781	1.176049
Antkmt	22.581682999999998	22.305082000000002	23.775389	25.048576999999998	23.724304	24.112398000000002	26.196648	24.687112	25.602299	22.346637	25.411884	27.376282	29.414296000000004	25.507107	27.677789	27.178281	29.497303000000002	12.604592	22.854129	26.463562	23.028116	25.289458	25.352204	28.342082
Antxr1	4.020733	4.928005000000001	5.167619	5.5472529999999995	5.008133	4.59593	5.110937	4.2855620000000005	3.361053	4.778427	4.566196	5.463747	4.13989	5.532735	4.930175	4.741395	5.484902	4.685957	5.715712	4.113936	5.338058	4.076626	5.244333	3.7955300000000003
Antxr2	1.8627150000000001	2.21149	2.833281	2.253069	2.217579	2.1175509999999997	2.841766	1.962302	1.990486	2.79523	2.2159259999999996	2.719437	1.507336	2.26264	2.081902	2.4183169999999996	2.42026	2.453696	3.245427	1.674168	2.09338	2.3289419999999996	2.290109	2.2050919999999996
Anxa1	5.748426	8.312627	9.077622	8.181372	5.695243	4.8216660000000005	7.649450999999999	4.803281	4.685567	5.150684	6.717289	9.315919000000001	4.953787	6.31628	6.021719999999999	5.747888	5.283093	7.3999619999999995	10.481508999999999	5.338697	7.983871000000001	5.884901	6.148239	7.153285
Anxa10	0	0.098954	0	0	0	0	0	0	0	0.093783	0.052645000000000004	0	0	0	0	0	0	0	0	0	0	0	0	0
Anxa11	9.629092	11.253978	10.13899	9.070034	9.831476	9.4408	11.437053	10.596506	9.86156	9.946545	9.894922	10.999889	9.014372	10.587523	8.948783	9.932310000000001	11.054988	8.659301	9.406808999999999	9.300786	9.500052	9.441964	10.219228999999999	10.554663
Anxa13	0	0	0.054414	0.081482	0	0.057260000000000005	0.046856999999999996	0	0.042858	0	0	0.0542	0.007912	0.005014	0	0	0.041221	0	0.024043000000000002	0	0	0	0.09578400000000001	0
Anxa2	11.786833999999999	14.183206	15.510844	14.667470999999999	13.488534	11.300282000000001	14.607173999999999	9.427626	10.349586	13.215392000000001	10.118458	17.490971	10.748412	13.557247	9.808253	15.229738000000001	14.934434	14.006646	16.293127	10.769142	11.303925999999999	15.414024	12.991023	12.439588
Anxa3	12.82906	11.905567	13.581204000000001	12.288569	16.306458	13.342165	8.225435000000001	9.479799	8.431844	9.889528	9.340566	10.530497	9.857241	12.757458	12.136495	12.048857	13.593397	15.606093	13.689198999999999	10.811388	9.572691	11.438667	11.030352	11.102925
Anxa4	2.913163	3.624964	3.7185029999999997	3.18697	3.7116089999999997	2.956973	4.12662	3.169315	3.217364	2.91731	3.154776	4.034815	2.726293	2.967104	2.803313	3.8648260000000003	3.142671	3.575765	5.08226	3.369585	3.983651	3.6466269999999996	3.21828	4.338535
Anxa5	26.589683	29.387673	30.673924	29.734942999999998	29.463593	25.854781	31.679274	22.842613	25.616335	29.556911	26.448834	36.313117	26.79192	27.781406	28.441284999999997	31.350939	31.207866999999997	32.011143	33.229261	31.398932000000002	32.841954	30.901398999999998	29.795692	28.372284999999998
Anxa6	25.736506	27.556684000000004	28.840459999999997	22.419338	27.759937	26.852381	20.17936	20.339709	23.222185999999997	21.555331	22.189415	22.457201	23.931414999999998	22.408646	24.441648	20.457944	23.801996	26.097367000000002	21.119753	24.431164000000003	24.754405	26.718571	23.135119	27.322647999999997
Anxa7	13.515763	14.3515	15.242056	13.222347000000001	13.475708	13.636185999999999	14.979616	11.757332	11.247846000000001	14.964142	13.100760000000001	13.92586	13.189591	14.337651999999999	12.544391000000001	14.369144	13.455567000000002	13.505698	13.782801000000001	12.667287	14.215579	12.33	13.33525	13.4235
Anxa8	0.992691	0.695545	0.933341	0.742167	0.633632	1.066306	0.532291	0.380141	0.593562	0.8450770000000001	1.0604930000000001	0.517684	0.309603	0.534586	0.861728	1.157525	1.301981	0.9194559999999999	0.8470770000000001	0.43263599999999997	1.0838379999999999	0.8514440000000001	0.498716	0.627458
Anxa9	0.070474	0.121748	0.10194	0.024681	0.047922	0.078088	0.122582	0.049928	0.089415	0.051882000000000005	0.062357	0.05524	0.041927	0.056539	0.043199	0.025547999999999998	0.043491	0.034013999999999996	0.105796	0.062237	0.025657999999999997	0.0063950000000000005	0.037288	0.057724
Aoah	0.09741	0.145951	0	0.102345	0.112107	0.098079	0.04192	0.058452	0.019203	0.0863	0.056340999999999995	0.056116	0.03323	0.024273	0.03143	0.024583	0.065978	0.026698000000000003	0.09060700000000001	0.057424	0.029282	0.033460000000000004	0.132184	0.231979
Aoc1	0.050901	0.043673000000000003	0.063537	0.11827	0.064653	0.053140999999999994	0.04034	0.10234299999999999	0.08241799999999999	0.047309	0.100888	0	0.17751	0.11717799999999999	0.049637	0.026514999999999997	0.017979	0.071323	0.12759	0.027068000000000002	0.026011000000000003	0.032817	0.026292000000000003	0.040954000000000004
Aoc3	0.337523	0.8880459999999999	1.346975	1.220603	0.619278	0.566637	0.5795100000000001	0.422033	0.405538	0.451716	0.554396	0.767654	0.8713850000000001	1.021973	0.936566	0.480857	1.0735780000000001	0.990886	1.340177	0.256829	0.555082	0.735805	1.035617	1.2614299999999998
Aopep	1.626591	1.5326229999999998	1.696321	1.1032	1.538665	1.5428469999999999	1.641084	1.518438	1.761855	1.9884990000000002	1.396895	1.481285	1.6420810000000001	1.421441	1.2865739999999999	1.716768	1.569105	1.477795	1.594242	1.3234489999999999	1.51149	1.764688	1.683877	1.608697
Aox1	3.01653	4.181432	3.990648	3.3163379999999996	4.016822	2.825457	3.200557	2.863534	4.89578	4.484622	2.634012	4.934784	1.0722200000000002	1.06031	2.54242	2.6573900000000004	3.043798	2.380027	2.000454	3.239944	4.044194	4.159397	3.1461330000000003	3.6698269999999997
Aox2	0.022253	0.138179	0.17161099999999999	0.159159	0.212736	0.172033	0.876545	0.186654	0.073974	0.275115	0.178075	0.29943600000000004	0.104323	0.23688299999999998	0.8032239999999999	0.33553099999999997	0.269237	0.6818890000000001	1.286926	0.15261	1.942818	0.275194	0.6230140000000001	0.511848
Aox3	0.11470999999999999	0.428938	0.360503	0.257108	0.372967	0.318938	0.363088	0.10135	0.20588299999999998	0.337914	0.20584000000000002	0.475446	0.195958	0.286076	0.276095	0.19056900000000002	0.269424	0.391198	0.46198999999999996	0.264443	0.375111	0.329734	0.298172	0.409604
Aox4	0	0	0	0.022951	0.009404000000000001	0	0.02411	0	0	0	0	0.019402000000000003	0	0	0.008948999999999999	0.016328	0	0	0.025889	0	0	0	0	0.017593
Ap1ar	21.388415	19.322242000000003	18.824065	19.595689	17.810822	18.057244	18.967085	20.473681	20.807388	19.856275	20.740133	19.140951	20.192219	17.917289999999998	19.038213	20.036891	19.004641	18.968676000000002	19.993166	17.78604	18.104273000000003	19.877620999999998	19.085203	19.157881
Ap1b1	40.233373	39.217309	36.669364	36.634055	39.333689	41.768449	39.377485	41.10443	41.374361	39.525246	41.973344	37.829764000000004	38.947686	37.943421	39.189834999999995	44.028731	44.313223	36.801037	36.211909999999996	42.556295	42.894535	37.864418	42.327855	39.927406
Ap1g1	18.851926000000002	19.497915	20.002595	17.860751999999998	17.714160999999997	18.056504999999998	18.2925	19.960860999999998	18.389166	20.110272	19.473991	19.038408	20.798369	22.042825	19.114971	19.301225	17.928726	21.369471	18.898426	17.768514	19.076221	18.442846	19.27313	18.794663
Ap1g2	0.922542	1.2661149999999999	1.023116	0.919024	0.8832459999999999	1.119877	0.973008	0.869216	1.128934	0.919451	0.801742	1.4426809999999999	0.689239	1.097594	0.9142110000000001	0.9122	1.479327	0.7295020000000001	0.854258	1.02092	1.334438	1.158173	0.9701360000000001	0.914033
Ap1m1	27.571368	31.016161	29.682256	28.567958	27.657077	29.877974	28.999034	26.718192	28.826876000000002	28.898189000000002	28.461607	28.013742999999998	29.034623	30.606344	29.991715000000003	31.991836	31.386952	26.397872999999997	27.254701	31.896165999999997	31.74874	30.071481	31.481647	30.490571000000003
Ap1m2	0.050174	0.301168	0.088879	0.10172	0.10364100000000001	0.201889	0.11553800000000002	0.15616300000000002	0.182834	0	0.048466	0.119361	0.099349	0.039394	0.169677	0.15069200000000002	0.176682	0.14114300000000002	0.186577	0.084093	0.10674600000000001	0.189744	0.259062	0.166206
Ap1s1	75.902384	66.54527	61.470769	74.300836	72.037902	68.14641400000001	69.11539	66.965565	76.379361	58.959113	66.382655	58.892880000000005	78.28698299999999	61.462419	70.453507	64.978898	64.63332700000001	45.648257	57.997802	81.73679200000001	70.132285	63.831396	56.817078	73.94732900000001
Ap1s2	42.487121	52.270331	51.214653999999996	48.403565	35.066271	39.293207	48.256621	44.011978000000006	39.028874	52.675082999999994	47.102299	46.678722	48.059573	47.428889	42.718331	39.66191	37.277218	67.270531	56.759143	34.82848	40.594052000000005	43.803043	50.623422	46.319474
Ap1s3	1.9557470000000001	0.5482279999999999	1.117579	0.694575	1.2313370000000001	1.032586	0.5207649999999999	0.905935	1.95117	1.3417270000000001	1.109257	1.030447	1.5283149999999999	1.3895110000000002	2.024516	1.325445	0.635235	1.046886	0.739785	1.046577	0.7833680000000001	1.96145	1.491578	1.716811
Ap2a1	52.353534	49.809514	47.732458	48.661732	50.341055	56.16471899999999	48.419946	56.50227099999999	58.52369	49.521457	55.32165	47.789874	57.986079000000004	50.585068	53.323865000000005	56.428268	55.373879	45.829535	43.589881	63.929262	59.730068	47.908858	50.407762	56.651874
Ap2a2	63.817378000000005	63.727984	61.623056000000005	63.118536	60.69258000000001	65.589894	60.552052	61.725159999999995	60.0394	59.913619	65.77138599999999	60.591818999999994	68.369191	63.509803000000005	63.507565	69.967664	66.83625	63.699934	60.319364	76.200479	72.345171	65.53180400000001	63.599027	65.457637
Ap2b1	55.402211	56.47049499999999	56.713955000000006	52.908128000000005	54.654164	59.304873	55.355254	57.388901000000004	58.711312	55.810072	57.06163000000001	52.471639	61.19331	59.489067000000006	60.258366	59.636846999999996	58.33329499999999	59.627134999999996	51.893826000000004	62.619428000000006	59.161621999999994	53.660453000000004	55.066478000000004	60.658722999999995
Ap2m1	280.838757	286.234512	272.694275	293.59274300000004	274.281922	289.448632	301.622139	278.284172	284.734226	274.226722	294.077439	266.819641	309.75676699999997	270.176377	284.232978	323.112664	303.49144	264.041502	261.007133	305.898284	299.730011	290.904984	291.846695	291.565216
Ap2s1	103.738998	101.983917	90.635063	103.973465	91.692139	94.954422	98.436638	99.57437900000001	99.004944	89.27005799999999	102.297333	89.41372700000001	100.43360899999999	89.52738199999999	99.43066400000001	105.928619	102.591164	90.573288	89.507347	112.62806699999999	94.64888	100.011841	98.569016	95.54502099999999
Ap3b1	5.245112000000001	6.0954559999999995	6.7744860000000005	5.552581	5.878476	5.95361	6.383503	5.5665949999999995	4.9878290000000005	6.0191349999999995	5.932149	6.161101	5.161435	5.717859	5.650011	6.034441	5.89893	6.466031	6.0363690000000005	5.472657	5.435874	6.1276779999999995	5.574514	5.569257
Ap3b2	28.986458000000002	33.50695	32.72298	29.278885	32.428188	33.969627	32.890549	33.003646999999994	32.215748	35.680690999999996	34.701736	30.779521999999996	39.7742	36.13306	34.978458	35.647655	37.176311	30.831156	27.589851	35.704063	34.819321	29.751343	31.716853999999998	32.873348
Ap3d1	45.690199	47.756671000000004	48.149978000000004	46.912008	46.143308000000005	49.337478000000004	49.604115	48.231421999999995	49.037401	51.740449	49.878716	47.286514000000004	52.43433100000001	48.748798	51.346163	52.898737	51.380945000000004	43.568090000000005	44.940605	49.975659	49.460505	47.505818	48.245646	51.162843
Ap3m1	13.175792000000001	13.051956	13.164039	12.99136	11.711175	11.166687	12.209595	13.529048000000001	11.828264	13.182348999999999	12.591512	12.141866	11.44934	11.480547999999999	12.39345	11.444307	10.562919	13.514501000000001	13.661651999999998	12.584951	12.623807000000001	12.606644000000001	13.189466	11.39452
Ap3m2	26.049829000000003	25.137475	23.551489	24.927064	23.008754	22.763698	23.912639000000002	23.295831	20.471864	25.779235	23.497367999999998	24.184847	26.153796	27.346722999999997	26.354329999999997	28.595724	25.887964999999998	23.368208	24.600107	22.035864	24.935425	23.498134	23.799517	26.685139000000003
Ap3s1	26.502071	24.252542000000002	22.695651	26.558313000000002	23.688247	28.496895000000002	22.763516	27.512145	24.546273	23.157629	25.121041	23.084577	27.433176	25.577103	25.001807	22.359849	23.852544	25.247245	23.597357000000002	25.838357000000002	23.898376000000003	24.38723	21.867713000000002	26.825613
Ap3s2	25.472776	25.398228	25.976944	28.722483	26.828135999999997	24.340872	27.593828000000002	23.285799	25.786663	25.315794	27.137938000000002	25.296778	25.256339999999998	23.372942000000002	25.51577	29.289244	25.491177	21.538898	25.518101	27.639187	24.6005	26.534815000000002	25.670803	24.90344
Ap4b1	6.5666009999999995	6.81733	6.523771	7.185860000000001	6.2411330000000005	6.650889	6.746747999999999	6.754484	6.245483999999999	7.340689	6.966728999999999	6.282508999999999	6.181431	7.026445	6.675254	7.629123	5.8402769999999995	5.22551	6.902378	6.150398	6.702869000000001	6.839835000000001	7.262067999999999	6.417507
Ap4e1	4.087322	4.663911	4.217919	5.100012	4.254855	3.7553120000000004	4.543861	4.741878	4.576772	4.822266	4.1767900000000004	4.703435	4.668169	4.784335	5.068355	3.673628	4.668984	4.368144999999999	4.7532760000000005	4.167022	4.591173	4.609202	4.016202	4.953701000000001
Ap4m1	7.017841000000001	6.3627	6.882652	7.813949000000001	7.329142	7.380605999999999	6.87218	7.966013	6.192387999999999	7.956924000000001	6.621983999999999	7.399501	6.9280990000000005	7.308510000000001	7.099633	8.542725	9.301521000000001	5.244436	7.818425	7.374755	8.606944	7.648491	8.229135000000001	7.215169
Ap4s1	8.49063	9.709906	9.584750999999999	10.12848	10.200225	10.098467999999999	9.109928	9.048815	9.783955	10.535227	10.005222999999999	9.981336	10.077312	9.489361	10.610056	8.89657	10.325891	11.529327	9.775304	9.930758	11.065432000000001	10.779689999999999	7.95799	9.89847
Ap5b1	2.024842	2.151095	2.083202	1.9965419999999998	1.9167869999999998	2.0841279999999998	2.292811	2.096648	2.198039	2.182639	1.8719139999999999	2.173393	2.633251	2.5630830000000002	1.9635330000000002	2.070292	2.20305	1.9941950000000002	2.005447	2.407684	2.227273	2.165009	2.125013	2.280389
Ap5m1	3.599158	3.9675230000000004	4.758914	4.0156849999999995	3.38219	4.228073999999999	4.182608	4.139221	4.194989	3.688851	4.3022	4.577661	3.747893	5.515459	4.683765	3.087373	5.145804	4.2624889999999995	4.194933	3.349597	3.690389	3.636374	3.73489	3.539797
Ap5s1	3.8820769999999998	3.9688800000000004	4.610567	3.789617	3.4018949999999997	3.749536	3.9565129999999997	3.5972410000000004	4.097180000000001	3.432092	4.213379	4.261954	3.127358	4.02144	3.138452	3.831319	3.9214160000000002	4.430955	4.388539	3.989413	3.978508	4.407001999999999	4.118735	4.0083269999999995
Ap5z1	3.9934019999999997	5.117084999999999	4.249187999999999	3.62669	4.364491	4.773354	4.64962	4.302188	4.338075	4.034065	4.351871	4.314154	4.555151	4.764343	4.440769	4.180967	4.87399	3.6721690000000002	4.114134	4.072499	3.801621	4.4399370000000005	4.213858	3.884787
Apaf1	2.965162	2.637065	2.540088	2.4566169999999996	2.501589	2.598919	2.281952	2.619671	2.3786169999999998	2.5411919999999997	2.610216	2.428285	2.782627	2.759822	2.378774	2.3748	2.447147	2.519679	2.642588	2.373414	2.545328	2.238075	2.254803	2.7963150000000003
Apba1	38.795764	31.911451	31.531083000000002	33.260234999999994	35.335999	38.719076	32.632609	38.411854	39.809613	33.410826	35.735141999999996	31.561460999999998	36.661615000000005	32.197891999999996	34.304763	34.515991	34.935365999999995	27.252313	29.550559000000003	39.537459000000005	36.568909999999995	32.257554999999996	31.422757	37.410267
Apba2	36.560354	33.825708	35.217271999999994	35.283127	36.842329	38.676357	35.122778000000004	37.694578	35.601646	35.653786	38.810442	33.071465	39.662953	34.040285	37.404574	38.905796	36.3037	29.844726	31.404039	40.034423	37.601925	33.859466	34.901447	36.803862
Apba3	4.943887999999999	5.248928	6.433179	3.973322	6.120806	4.578741	5.144080000000001	6.301238	4.906981	4.925516	5.371666	6.221721	5.654532	5.961412999999999	5.782573999999999	5.747888	6.143713	3.9294629999999997	6.277908	5.472894	5.708684	6.0059510000000005	5.478579	5.227022
Apbb1	100.369775	106.339224	88.992092	106.97312099999999	96.485912	94.423466	105.22671299999999	93.697877	110.80194499999999	96.453764	104.580825	95.025715	115.99890900000001	103.669308	100.272689	119.523578	113.54096100000001	73.274291	90.111522	109.950608	101.211159	110.814128	103.357901	101.19199300000001
Apbb1ip	2.980146	2.50461	3.771635	3.135325	2.673149	2.813508	2.2590310000000002	2.798964	2.467468	2.747962	2.4657	3.079009	2.348361	2.533888	2.679008	2.443048	2.917307	2.859109	3.728244	2.440875	2.634117	2.571323	2.378662	2.977153
Apbb2	12.685597	11.811047	10.759192	12.289102999999999	12.034504	12.860161999999999	10.155114	11.742322999999999	11.288706	10.427662	11.09252	11.740077000000001	10.529677000000001	10.834716	11.271284	11.234931	10.575187	11.859808000000001	11.324156	11.491146	10.321066	10.937644	11.871061	11.712709
Apbb3	14.655376	16.439378	14.560928	14.849363	14.335517000000001	15.364569	14.933345000000001	15.430964999999999	16.30096	14.523642	16.5678	15.640132000000001	13.687482000000001	13.401686999999999	14.443929999999998	13.951335999999998	14.361341	9.011699	12.981853	17.21404	15.875835999999998	14.415082	12.788617	14.918482999999998
Apc	23.038857999999998	18.417085	20.652639	20.281467000000003	20.22995	21.908707999999997	20.466879000000002	22.207307	22.564735	18.941817999999998	22.379082	21.218681	22.412392	22.528442000000002	21.937782000000002	18.119329	19.332816	22.414229000000002	20.517315	23.106148	22.054579	21.825184	21.119278	22.491446
Apc2	21.177717	23.480798	25.257384	19.541473	23.245729	25.211704	25.88211	23.529791	25.710158	25.913081	25.102131	24.886999	25.844898	25.260098	24.137677	28.376790999999997	27.106831	18.272995	21.258979	25.559775	23.879226	24.570489000000002	27.012708	25.363813
Apcdd1	8.986279	7.078792999999999	9.060967	6.533606	9.241324	9.746117	7.276997	7.161942	6.792908000000001	6.431982	7.273274000000001	7.6991309999999995	7.708299	6.101659	7.197767999999999	9.697453999999999	8.524242999999998	7.463102	10.226983	6.810258	6.172675	7.021596000000001	8.781466	6.226091
Apcdd1l	0	0	0.045263	0	0.021943999999999998	0	0	0	0.038569	0	0.012536	0	0	0.021041	0.040309	0	0.06024500000000001	0.035288	0.012558	0	0.010388	0.029061	0.030382	0
Apcs	0	0	0	0	0.05943	0	0.035732	0.054266999999999996	0	0	0	0.066863	0	0	0	0	0	0	0	0	0	0	0	0
Apeg3	0	0	0	0	0	0	0	0	0	0	0	0	0	0.002104	0	0	0	0	0	0	0	0	0	0
Apeh	14.69645	14.9462	15.864135000000001	14.6024	15.875798000000001	14.85926	15.059981	13.627364000000002	14.844007000000001	15.081199	15.928673000000002	17.608128	13.189793	14.906664000000001	15.563837	17.051119	17.694056	12.040377000000001	14.925367000000001	15.587359	15.793798	16.215332	16.471359	14.78829
Apex1	32.15585	34.484437	33.758205	36.414253	34.182824	35.268017	35.090336	31.849263	30.035221999999997	31.946725	31.299148	31.346878000000004	34.177952000000005	30.400857000000002	31.606533000000002	35.508571	33.083058	31.241969	32.742452	34.183079	33.338451	35.11908	33.577237	36.849578
Apex2	1.603135	2.096146	2.665768	1.711623	2.331439	2.18008	2.271496	2.2929	1.9849310000000002	2.487159	2.03877	2.3534450000000002	3.079902	2.520164	2.662505	1.8970169999999997	1.9801229999999999	2.344346	2.817346	2.023171	1.9328450000000001	2.44294	1.89157	2.2097700000000002
Apex2l1	0	0.052486	0	0	0	0	0	0	0	0	0	0	0	0.022416	0	0	0	0	0	0	0	0	0.029423	0
Aph1a	17.015888	16.975545999999998	18.96371	17.487479	16.804904999999998	16.079856	18.693117	16.430551	16.75001	15.023372	16.14106	16.926636	16.366531	15.311148000000001	15.654795000000002	16.673617999999998	15.941260999999999	12.581254	17.128724	17.228626000000002	16.502337	17.745672	16.74594	16.057716
Aph1b	6.158571	5.73776	5.5984050000000005	6.331674	6.572383	6.006012999999999	4.747262999999999	4.927994	5.561883	5.79029	5.026681	5.336304	5.329841	5.235669000000001	4.649508999999999	5.386876	5.199078	4.218634	5.780238	5.994281	4.8020830000000005	4.466058	5.327179	4.857385
Api5	23.205402	22.176501000000002	22.953444	23.855145999999998	22.916449	20.016348999999998	21.352892999999998	21.223545	20.1032	20.229376000000002	23.543778	22.914806	21.719914000000003	23.018403	20.835252	19.390227	18.203714	22.025941	22.36917	21.32576	21.761306	21.867901999999997	21.354982999999997	23.106207
Apip	4.934586	4.355931	5.314468	5.820091000000001	4.980748	4.351838	5.159728	6.25894	4.347678	5.051298	4.611219	5.626296	5.055676	4.473162	4.688078	5.262297	4.956654	5.1737	4.7401230000000005	5.843354	4.577537	3.8538690000000004	4.576917	5.817571
Aplf	0.951305	1.6449639999999999	1.279176	1.332775	1.200357	1.241554	1.574662	1.449622	1.6772599999999998	1.122631	1.082292	1.524745	1.0634649999999999	1.376846	1.5242229999999999	1.378995	1.11119	1.501045	1.174988	1.051243	1.2386270000000001	1.421505	1.0383639999999998	0.9509850000000001
Apln	5.5728480000000005	5.70265	5.7966169999999995	6.28487	5.891119000000001	5.806477	5.198919	7.531672	6.688393	4.795997	5.457948	4.678761	6.133677	6.4428339999999995	5.448268	5.213296	5.498647	3.678001	5.349428	7.2110970000000005	6.2141150000000005	6.232715	4.393611	5.531166000000001
Aplnr	0.883609	2.2248740000000002	2.461847	1.571017	1.6012620000000002	1.027874	2.1752380000000002	2.197317	1.981413	2.170516	1.627585	2.60399	2.1575599999999997	1.7368130000000002	1.493793	2.117925	1.28878	1.507728	3.612171	1.953229	2.050615	2.985921	2.445677	1.303488
Aplp1	416.10379	429.96157	401.867706	427.54742300000004	418.792431	402.418411	434.91890700000005	408.08291299999996	437.128201	407.12289599999997	426.936443	445.417984	432.42543099999995	401.709289	404.675113	462.556645	432.62514699999997	295.161022	448.66506200000003	405.912848	430.881908	462.150918	455.43869800000004	413.14128900000003
Aplp2	126.75503	128.376751	122.72824299999999	126.247771	133.65019099999998	144.770983	129.302643	133.915511	136.203537	128.004108	127.345242	125.53403300000001	145.682829	132.887113	139.100777	133.007679	137.874636	131.902807	123.384399	141.6936	133.137977	133.711129	135.74381699999998	142.201533
Apmap	16.371912	17.206583	17.733783	17.74322	17.445235999999998	14.881107	17.856853	16.221724	15.76179	17.435903	17.152631	16.620002	14.995632	16.348224	14.938041	16.996024	17.72203	13.740754999999998	16.631798999999997	15.5328	16.756067	16.34309	17.668666	17.044849
Apoa1	0	0.153266	0	0.07166	0.321334	0.088513	0.18882000000000002	0.028933999999999998	0.116123	0.329285	0.129749	0.25206300000000004	0.229121	0.487729	0.168531	0.16939	0.081161	0.23569600000000002	0	0.096807	0.116002	0.173198	0.153223	0.15271300000000002
Apoa2	0	0	0	0	0	0	0	0.083001	0	0	0	0	0	0	0	0	0	0	0	0	0	0	0	0
Apoa4	0	0.355998	0.195865	0.06002999999999999	0.33112600000000003	0.165429	0.48881499999999994	0.097338	0.037209	0.276215	0.383276	0.336198	0.4728	0.649832	1.543782	1.100937	1.062574	0.8890040000000001	0.358361	0.112445	0.626733	0.38819499999999996	0.444954	0.317612
Apoa5	0.357059	0.5695180000000001	0.376352	0.510604	0.439076	0.563181	0.6230439999999999	0.30765	0.305733	0.28977600000000003	0.6114	0.641177	0.202698	0.363014	0.49380100000000005	0.859943	0.512953	0.49559899999999996	0.932377	0.332413	0.472171	0.5128739999999999	0.43105299999999996	0.42590100000000003
Apob	0	0.006174	0.007631999999999999	0.018663	0.002069	0.010983	0.020141	0	0.010402	0.024121	0	0	0	0.012153	0.003436	0	0.006046	0	0.007256	0	0.004515	0.007051000000000001	0.011814	0
Apobec1	0.27021100000000003	0.44517299999999993	0.441907	0.292175	0.523992	0.557146	0.490828	0.366259	0.372664	0.371298	0.182273	0.603441	0.20347200000000001	0.175544	0.48561899999999997	0.294125	0.33370500000000003	0.27514	0.532395	0.41192	0.321702	0.487016	0.155997	0.376373
Apobec2	0.261263	0.21301900000000001	0.352224	0.334499	0.41439	0.632881	0.542999	0.256191	0.20930300000000002	0.34492	0.615767	0.885834	0.206085	0.450258	0.438691	0.532892	0.615785	0.226319	0.398541	0.081426	0.286482	0.210759	0.374023	0.231669
Apobec3	0.25300700000000004	0.308579	0.210502	0.068375	0.24134	0.305532	0.107676	0.125845	0.183443	0.286736	0.088771	0.31131	0.095426	0.085992	0.172388	0.197571	0.243369	0.312625	0.071365	0.21364499999999997	0.160866	0.138146	0.224806	0.277452
Apobec4	0	0.027347000000000003	0	0.022952	0.017358000000000002	0.04782	0	0	0.057922	0.032445999999999996	0.054888	0.043259	0	0.059916	0.033438	0	0.018668	0	0.043945	0.050114	0.0073230000000000005	0	0.030081999999999998	0.017259
Apobr	0.313127	0.47772700000000007	0.389401	0.23923899999999998	0.485663	0.45264399999999994	0.438151	0.360707	0.287663	0.207724	0.246471	0.538374	0.21970599999999998	0.40622199999999997	0.21272399999999997	0.5279739999999999	0.3844	0.278808	0.403489	0.233435	0.38249099999999997	0.334988	0.45059399999999994	0.437396
Apoc1	14.605647	13.261129	6.032193	6.819864	9.432632	6.567259	13.858975	15.265277	10.964741	14.668961999999999	12.092602000000001	17.043601000000002	15.989279999999999	16.884266	18.182183	17.146567	17.138486	18.819449	15.174479000000002	11.112466	12.073813000000001	14.281291	15.324185	14.923570999999999
Apoc2	0	0	0	0.23923899999999998	0.040083	0	0	0.11600799999999999	0	0	0.142178	0.10109800000000001	0.12753499999999998	0.059842	0.10849600000000001	0	0.119899	0	0.07918	0.174786	0.184332	0	0.023117	0.138562
Apoc3	0.066093	0	0.081981	0.20786	0	0.084587	0	0	0.094249	0.153608	0	0.07782599999999999	0.089972	0.047212	0.25907600000000003	0.31948200000000004	0	0.158326	0.089611	0	0.475307	0.352271	0.20898699999999998	0.066445
Apoc4	0.42384399999999994	0.091953	0.186166	0.25642600000000004	0.136953	0.60682	0.657257	0.916533	0.646069	0.398696	0.193883	0.612041	0.6097739999999999	0.6025149999999999	0.10371	0.713561	0.676132	0.492938	0.807052	0.700017	0.335933	0.21389	0	0.29504
Apod	196.528187	161.772423	140.105628	197.20546299999998	206.791416	171.311937	149.00288700000002	170.438508	188.261538	114.165699	159.21606200000002	199.563352	150.00086100000001	152.32890600000002	140.177399	137.928106	139.180477	174.114604	245.82343999999998	195.044778	176.385346	260.260632	192.90935100000002	165.75854099999998
Apoe	1606.721221	1585.179333	1703.81107	1735.026755	1865.7123780000002	1604.498437	1942.4854460000001	1661.973923	1688.0900010000003	1617.651153	1582.221094	1921.0324059999998	1487.480341	1514.4205470000002	1585.853149	1915.138325	2059.274614	1206.334176	1698.6663429999999	1828.563098	1707.389926	1785.488377	1664.496261	1557.822967
Apof	0	0	0	0	0	0.039692000000000005	0	0	0	0	0	0.087546	0	0	0	0	0	0	0	0	0	0	0	0.079442
Apoh	0.067156	0.123528	0.06467200000000001	0.10597100000000001	0.031012	0	0.29320799999999997	0.079054	0	0	0.075429	0.0511	0.11649100000000001	0	0	0.12795399999999998	0	0	0	0.044893	0	0	0.111115	0.039722
Apol11a	0.926742	0.6536069999999999	0.255142	0.938217	1.625682	1.168416	0.38474400000000003	0.202517	0.09045299999999999	0.39114699999999997	0.14363900000000002	0.49751999999999996	0.507502	0.732086	0.360757	0.410542	0.617548	0.863632	0.665817	0.082452	0.290023	0.40428400000000003	0.423213	0.516591
Apol2	0	0.026667000000000003	0.06593099999999999	0.022069	0	0	0.010232	0.014794	0	0	0.0096	0.028404000000000002	0	0.059958000000000004	0	0	0.02018	0	0	0	0	0	0	0.030010000000000002
Apol3	2.938767	2.9379310000000003	2.010655	2.6283279999999998	3.625268	2.739912	1.744989	0.821867	0.936185	1.894766	1.586354	1.683232	2.20099	2.163987	1.495409	1.610767	3.0149470000000003	2.362643	2.612956	0.980708	1.828445	2.253746	1.8863330000000003	1.628377
Apol9a	7.700168	2.61639	1.743039	2.909037	8.78758	3.363465	2.133324	0.30180300000000004	1.147734	1.720352	0.76763	0.793151	2.483559	6.129798	2.786461	1.658829	6.210332	6.499029	1.284017	0.416997	1.627138	1.003208	2.179034	1.75055
Apold1	3.9531660000000004	1.953948	3.9305800000000004	1.52731	2.541778	3.296477	3.3547589999999996	3.7325410000000003	1.945268	1.144516	3.074661	2.64362	1.3219299999999998	2.816431	2.099535	2.063616	1.928898	5.377842	6.7345630000000005	2.017114	2.198211	2.747255	5.420403	1.560072
Apom	0.42261499999999996	0.194328	0.5241560000000001	0.41273999999999994	0.671075	0.402447	1.0430469999999998	0.651416	0.403638	0.388835	0.708414	0.380985	0.419175	0.388175	0.630864	0.198648	0.812941	0.476024	0.559341	0.398674	0.182859	0.749365	0.722797	0.599457
Apon	0.035532999999999995	0	0	0	0.031475	0.039297000000000006	0	0	0	0	0	0	0	0	0	0	0.038622000000000004	0	0.026753	0	0	0	0	0
Apoo	18.015323000000002	20.284229999999997	18.948104999999998	20.964858	19.529	18.346673000000003	19.527457000000002	19.186644	17.477578	18.696207	20.377955	17.36346	20.273273	18.215505	18.056483	17.116717	15.920224	19.392037	20.356432	20.527164000000003	15.811673999999998	16.234287	20.13608	19.673814
Apool	2.495326	2.698336	2.089966	2.768498	2.151072	2.92614	2.819194	3.466506	2.275458	3.183463	2.940402	2.141428	2.761466	2.531305	2.863614	1.8229650000000002	1.992519	3.4983989999999996	2.622087	2.094117	2.0587150000000003	2.822121	3.031471	3.383061
App	441.887676	432.294696	413.859598	451.476203	450.752955	490.62290599999994	447.478049	461.599312	476.774055	441.680818	446.381468	430.90738799999997	491.21710599999994	424.795795	461.86695	472.53584400000005	480.87298499999997	436.208475	400.25696899999997	495.33642199999997	482.758047	447.305082	467.22192699999994	501.720742
Appbp2	14.693214999999999	14.649898	15.043869	14.978091000000001	13.709819	14.077473000000001	13.305157000000001	15.883154000000001	13.398168	14.304279000000001	15.197095999999998	13.195722	14.703554	14.589789999999999	13.510259	13.068679	12.653659	14.984982	15.152223000000001	13.573711999999999	14.754926000000001	14.371544	14.664791000000001	15.742970000000001
Appl1	20.514037	21.067887	20.186692999999998	21.748010999999998	17.455517	18.361687	18.704747	19.177907	17.989792	20.14593	20.179165	18.563907999999998	18.545624	20.337574	18.756943	16.503766	16.165706	20.762093	18.780920000000002	17.63792	18.438418	18.86627	18.845912	19.623896
Appl2	11.109264999999999	12.374253	11.2931	11.105077	10.459901	11.497675	11.679565	10.069934	12.081638	11.05937	10.879472	12.358848	9.755496	9.113980999999999	9.627335	9.556754	11.767512	9.468608	11.74113	12.240641	10.786753	12.998971000000001	10.992863	10.700997000000001
Aprt	41.793403999999995	42.33036	49.161949	46.133121	41.169117	41.549628999999996	44.259632	39.016609	37.790253	39.09198	44.219509	45.867416	39.399075	36.911613	38.971706	49.219257	45.690834	27.27947	46.979816	40.044647	43.901844	45.453487	49.209145	43.882126
Aptx	6.442137000000001	6.089951999999999	6.782609	7.25109	6.648917999999999	6.05753	6.413769	6.1149059999999995	5.697136	7.094488	6.765644	6.383534	6.224454	7.589233	6.137832	7.1272199999999994	6.456901	5.674297	6.247829	6.801783	6.589483	6.35818	7.2847100000000005	5.97589
Aqp1	0.191769	0.604485	0.599792	0.591121	0.418741	0.366137	0.628792	5.2072	0.16305	0.593117	0.46535600000000005	0.47538	0.263293	0.821642	0.598729	0.28538800000000003	0.28826	0.487777	2.183456	0.5496479999999999	0.7441770000000001	0.901383	0.564702	0.446033
Aqp11	8.5712	8.66732	7.1632929999999995	10.161176	7.926517	7.922507	8.023487	8.716464	8.704061	7.7560270000000004	7.71708	9.000835	7.824163	7.9264779999999995	8.946455	8.464566	9.151342	6.250977	8.042415	9.229007000000001	7.625749000000001	8.867149000000001	8.125007	8.227559
Aqp12a	0.0962	0	0	0.046568	0.068625	0	0.187722	0	0	0	0	0.045861	0	0.026969	0	0	0.047377999999999997	0.040878	0.034566	0.060969	0.073976	0	0	0
Aqp2	0	0	0	0	0	0	0.022040999999999998	0	0.054365	0	0	0	0	0	0	0	0.020017	0	0	0	0.024776	0	0	0.045041000000000005
Aqp3	0	0	0.172201	0.082095	0	0	0	0.054266999999999996	0	0	0	0	0.021873	0.061096000000000004	0.022646	0	0.027906	0	0	0	0	0	0	0.079603
Aqp4	133.767069	118.68023500000001	161.080093	132.986456	121.62823300000001	134.236673	139.119483	139.06673	132.013792	126.868928	122.210475	154.77351000000002	136.51276399999998	143.904094	149.050277	128.121681	123.96552700000001	159.12159599999998	184.674195	156.111594	150.443351	179.9808	132.644375	121.836147
Aqp5	0.207619	0.242917	0.12617899999999999	0	0.102129	0	0.13510899999999998	0	0	0	0.024638999999999998	0	0.052738	0.020375	0.073511	0.122706	0.18875799999999998	0.060497	0.100914	0.159898	0.060551	0.04755	0	0.054951
Aqp8	0	0	0.052252	0	0.020812999999999998	0	0	0	0	0.030169	0	0	0	0.031409	0	0.027961	0	0.027968	0	0	0	0	0	0
Aqp9	4.136292	3.392189	3.751319	3.653607	4.1482410000000005	4.805511	3.498222	2.864048	4.075737	3.545209	3.6005059999999998	4.00539	3.8123139999999998	3.806203	3.3298730000000005	3.251633	4.1360589999999995	2.817022	4.4994	3.2801690000000003	2.7616	3.458689	2.758979	2.4104970000000003
Aqr	9.299275	10.175932000000001	10.777028	9.635838	9.1075	10.187818	9.864419	9.985014999999999	9.106904	10.81977	10.415042999999999	10.136655000000001	10.006017	10.612152	10.224215	9.622914	9.799389	9.521212	9.357348	9.172194000000001	10.394682000000001	9.289562	10.110796	10.882214
Ar	2.905798	2.393257	2.470568	2.7233650000000003	2.289202	2.316938	2.618121	2.228471	2.335027	3.15499	2.769456	2.842157	2.1122970000000003	2.883864	2.222274	2.8574080000000004	2.519114	2.118446	2.6487950000000002	1.845519	2.551329	2.340725	2.814909	2.545588
Araf	100.548185	106.378239	103.517204	109.312678	92.645393	94.328738	101.269176	96.846521	89.50529300000001	104.308646	101.178123	92.965632	107.14089399999999	101.70622	101.478921	101.661794	90.454957	94.84687	99.833229	87.74606899999999	98.803162	96.35449399999999	100.098413	99.11282800000001
Arap1	6.981337	8.076756	8.788605	7.471819	8.118635000000001	7.6901	8.221669	6.991467999999999	6.929832000000001	7.46977	7.255383999999999	8.469369	7.301327000000001	7.384678999999999	6.9596279999999995	8.021405999999999	8.295892	5.651954	8.405175999999999	7.586546	7.775289999999999	8.60003	8.616341	6.9507520000000005
Arap2	8.271399	6.765115	7.190507000000001	8.241325	7.73061	7.566911999999999	7.271273	8.507589	8.51657	6.748715	7.714297999999999	7.872317	7.040195	7.79599	7.3913210000000005	5.284364	6.317787	8.40554	7.956179	7.813114	7.083961	8.059667	6.1591830000000005	7.274183
Arap3	1.49546	1.738041	2.0043279999999997	1.532234	1.771032	1.682518	1.6776419999999999	1.723012	1.6676220000000002	1.6213799999999998	1.541721	1.825504	1.487884	1.780747	1.417867	1.5756350000000001	1.865509	1.109415	1.539995	1.486117	1.451983	1.583291	1.814498	1.531007
Arc	1.390207	1.389864	2.107852	1.504551	1.812501	1.693731	1.948119	1.78193	2.2673810000000003	1.6217549999999998	2.2743919999999997	1.8512119999999999	2.224567	2.355998	1.9378830000000002	1.536837	2.111114	1.4090479999999999	2.25537	1.504451	1.7617369999999999	2.395003	2.157671	1.535731
Arcn1	38.366589000000005	37.160362	39.884453	38.664134999999995	34.008697999999995	37.380866999999995	36.522476	37.695751	34.207726	38.851418	38.803829	37.26992	38.231045	39.466789	36.979217999999996	37.338390000000004	33.970698999999996	40.773396000000005	38.745876	34.6521	38.433525	37.34837	38.995056	39.117740999999995
Areg	0.091823	0.185605	0.13137100000000002	0.034867	0.067827	0.069478	0.056930999999999995	0	0.25179	0.193108	0	0.11294100000000001	0.053381	0.1502	0.177223	0.133428	0.07842	0.131743	0.101822	0.037742000000000005	0.031358	0.10805999999999999	0.092675	0.089287
Arel1	9.32425	8.241871000000002	8.550692999999999	8.228752	8.881677999999999	9.233989	7.859249	9.43131	8.946435000000001	7.754625999999999	8.757507	8.097369	8.935511	8.363814999999999	8.822219	8.723787	8.13374	8.474480999999999	8.576591	9.090914	8.956513000000001	8.415203	8.134162	9.417092
Arf1	167.517726	158.890176	156.93391499999998	171.98316599999998	157.469229	157.937524	167.1864	164.86940800000002	152.601731	162.727561	162.981064	149.96446	167.836807	152.450725	158.05907	177.17164499999998	161.280139	152.25681799999998	159.03178799999998	161.431223	159.959651	164.433737	162.597182	161.14977199999998
Arf2	13.298770999999999	13.969856	14.521815	14.290435999999998	13.651715	12.870985000000001	13.77365	13.113726000000002	12.123429	13.029225	13.541881	12.976363000000001	13.785860000000001	13.676010999999999	12.949106	14.936981	13.979416	11.042686	13.7476	13.338075	14.491925	14.819747	14.051129999999999	12.670948
Arf3	193.671001	184.820106	189.07957	198.37723300000002	186.84020800000002	194.359769	191.79295	185.35546100000002	185.958482	180.359133	198.93658	170.574673	202.85178200000001	186.325739	191.697595	203.478715	197.10466499999998	149.96124	177.91177199999998	198.71668400000001	209.375078	183.347039	182.30193500000001	199.830252
Arf4	53.143085	53.701843000000004	57.113426000000004	54.231781000000005	50.619949	52.48291	54.939209	52.575504	47.352534999999996	52.364304	54.714172	53.860264	54.602398	58.086765	54.713135	56.816017	51.411228	61.962112	60.229588	50.970039	55.422813	55.606865	56.869125	52.837990000000005
Arf5	73.46236400000001	75.07639300000001	71.936836	75.22905	72.240036	71.008675	77.670837	74.616974	76.376785	69.349724	76.745285	69.652061	75.026489	69.516037	68.131744	79.951332	74.470375	54.084743	71.402817	77.834663	73.724205	72.453972	69.755356	74.15576899999999
Arf6	27.621544	25.767052	26.372614000000002	29.524458000000003	27.613296999999996	29.503565000000002	27.99758	26.496828000000004	29.764477000000003	25.17091	26.983461	26.551878000000002	27.949419	28.874696999999998	26.578622999999997	25.317581	25.680393	19.364363	29.915079	25.988708	29.141308000000002	26.183001	25.987295	29.153107000000002
Arfgap1	20.783307999999998	22.597719	20.88774	22.066788	21.147993	23.935564000000003	21.339182	19.43234	22.577129	19.145997	21.677103	20.616633	22.549223	20.344747	22.672228	22.668814	22.968756	15.920829000000001	19.602021	20.195389000000002	22.17078	24.339581	21.239174	24.326275
Arfgap2	18.019425	17.947866	17.496467000000003	20.326003	17.943996	18.784607	19.685819	19.138241	18.651685	16.970382999999998	18.474385	18.015241	16.569769	16.676263	17.00069	17.859859	20.065028	13.302342000000001	17.618236	19.147658	18.743257	18.01763	18.081907	18.388669
Arfgap3	8.754538	9.99302	10.963886	10.184797	10.350019	9.29684	10.680089	9.676909	9.635154	11.32944	11.673635	10.35145	10.734306	10.521869	11.437311	11.245983	9.754438	9.156553	9.444527	10.813102	10.108742	9.441197	10.110548	10.964844
Arfgef1	14.896389000000001	15.592807999999998	14.498563	14.441965	13.697195	15.347854000000002	14.968004	16.279513	15.536287	14.832435	15.703505999999999	14.501320000000002	16.760535	15.937063	15.760691	13.150554999999999	15.187048999999998	15.814698000000002	14.465876999999999	14.891501000000002	14.836616000000001	13.529017000000001	14.952881	15.591822
Arfgef2	9.162723	8.880705	7.846436	8.448677	8.634459	8.784259	8.35661	9.726891	9.647585000000001	9.38258	10.055159	8.192171	9.113999	8.69022	8.745609	9.006359	8.996976	8.229515	7.827559	8.604288	9.356458	8.460576	9.043989999999999	9.568479
Arfgef3	11.642716	11.699542999999998	11.874479	10.435485	10.881239	12.220842	11.498566	11.562215	11.677396	13.30911	12.962959	12.007044	11.571833	14.02351	12.641983999999999	12.004605	11.880989	10.337523	10.596597000000001	10.976583999999999	12.670457	10.988126	12.732683	12.789062
Arfip1	6.181074	7.007994999999999	7.774804	6.23425	5.582362	5.410856	6.143343	6.514777	5.263598	6.464351000000001	6.4832980000000004	5.963506	5.731852	6.086444	6.040742	5.670566	5.400815000000001	7.345694	7.736492999999999	5.579940000000001	6.209844	6.5947830000000005	6.323517	6.053418
Arfip2	26.165415	28.090365000000002	26.193177	30.211931	26.716223	26.518139	27.042092999999998	27.570041999999997	27.32194	25.810674	28.258910999999998	26.912876	26.853441999999998	20.253891	26.721932000000002	29.810204	27.990685	21.054071	22.112095999999998	23.880837	26.631683000000002	27.761574	27.587383000000003	29.115555999999998
Arfrp1	14.83903	16.682117	15.488554999999998	17.228353	15.317654999999998	15.745085000000001	18.232654999999998	15.612217999999999	14.984114000000002	14.586773999999998	14.990891	14.337874	16.182710999999998	13.930839	15.133064000000001	15.778216	15.696954000000002	11.544202	14.474181	16.105167	14.352535999999999	14.91831	15.683860999999998	14.878166
Arg1	5.67893	5.950691	3.865286	5.5628660000000005	5.606495	4.632349	6.190176999999999	5.867719999999999	5.9302	5.489628	6.030889	3.911799	6.456538	5.193766	5.225321	4.861803	5.607146	5.47586	4.147533	4.717339	5.743453	6.051221	3.7441160000000004	5.033825
Arg2	2.943005	3.106267	3.3128620000000004	3.4680400000000002	2.757327	3.286679	2.5710330000000003	2.151737	2.562003	2.695195	2.6894720000000003	3.837301	3.083155	3.529471	3.4980599999999997	3.430571	3.130958	2.599714	3.799613	2.531301	2.817773	2.547303	3.7407730000000003	2.766784
Arglu1	16.859246	19.899844	22.353847000000002	19.410686	17.748051	19.630889	18.804667000000002	18.234785000000002	17.414473	22.331688	20.764515	18.921997	21.995462	20.006941	18.885614999999998	13.186164999999999	19.310095999999998	14.267756	19.174587	18.239373	18.326013	18.184677999999998	17.961381	18.491083
Arhgap1	12.417371000000001	16.042379999999998	15.241676000000002	13.386922	12.365256	14.355243	13.466820000000002	12.941411	13.176045000000002	15.406063	15.295957000000001	14.638132	14.430901	14.664779999999999	14.401133999999999	14.710047	15.713528	13.843973000000002	13.666775	13.634801000000001	14.724082000000001	13.171078	12.94849	13.640057999999998
Arhgap10	0.5050979999999999	0.929334	0.9705020000000001	0.509383	0.784535	0.9773129999999999	0.7625689999999999	0.595236	0.211571	0.602989	0.456779	0.940732	0.9536040000000001	0.59037	0.599012	1.012156	1.230307	1.0861319999999999	0.874923	0.7981050000000001	0.6150760000000001	0.693866	0.22826100000000002	0.384884
Arhgap11a	0.700811	0.75378	0.9229200000000001	0.746887	0.998282	1.066056	0.84378	0.748961	0.759011	0.749128	0.734975	1.010327	0.723911	0.660168	0.493317	0.6232270000000001	0.702045	0.716078	0.954626	0.567148	0.75761	0.670453	0.587028	0.833355
Arhgap12	11.379327	9.825723	10.465695	11.755398	9.445814	9.746635000000001	8.929167	9.896546	9.230903999999999	9.6039	9.427052	8.675494	10.318896	10.296299000000001	9.597164999999999	8.52139	8.30294	10.344821000000001	9.533888000000001	8.967345	9.943136	9.766579	10.044071	9.922342
Arhgap15	0.843368	0.611471	0.8849370000000001	0.833417	0.7281810000000001	0.5294989999999999	0.833354	0.653413	0.463742	0.584322	0.566034	0.821399	0.5895279999999999	0.592942	0.63783	0.541809	0.7466189999999999	1.169619	0.591499	0.66725	0.739611	0.431159	0.333757	0.38189
Arhgap17	2.8546970000000003	3.138919	3.110411	2.322553	3.183059	3.171718	2.611422	2.7187669999999997	2.5243599999999997	2.610144	2.822759	3.200452	2.53602	2.718136	2.6958189999999997	2.769879	3.599844	2.859772	2.853207	2.756392	2.6827349999999996	2.890505	3.0315380000000003	2.891823
Arhgap18	4.201472	4.877576	5.417251	4.310185	4.685385	4.172093	4.422251	4.5485809999999995	4.216786	5.856637	4.99096	5.483647	3.612847	4.356143	5.087108	4.244816	4.6805699999999995	4.398372	4.902761	4.980042	5.038394	4.104551	4.991566000000001	5.194907
Arhgap19	0.544363	0.615062	0.6050300000000001	0.48243400000000003	0.66457	0.485063	0.587605	0.719988	0.44059	0.462057	0.524736	0.6444	0.474479	0.41685600000000006	0.561222	0.544127	0.510608	0.497327	0.6566850000000001	0.42863100000000004	0.44184399999999996	0.7097399999999999	0.622418	0.641212
Arhgap20	10.435329	10.340523	10.366149	9.639942999999999	9.357542	9.116596000000001	9.588816	9.779716	9.168979	10.074691	10.448148	9.894036999999999	8.460391	10.535696000000002	9.623016999999999	9.387958	9.522586	10.169006	9.714141	8.904244	9.450316	9.382764	10.921505999999999	10.979667999999998
Arhgap21	19.525076000000002	20.052519	20.499443	18.84042	19.628067	21.929845999999998	19.743707999999998	19.946337	20.882502	19.315228	20.184061	22.129719	21.342163	21.877848	20.53931	20.804582999999997	21.465717	20.617123	19.19067	20.581529999999997	19.952085	20.648376000000003	19.982682999999998	20.130129
Arhgap22	5.6322730000000005	4.566626	4.546171	4.929158	4.630847	4.974101999999999	3.6737559999999996	4.630095	4.75815	3.2338880000000003	4.184089	4.256206	3.9057410000000004	4.203675	4.274449	4.4705129999999995	4.439269	3.1134150000000003	3.9503489999999997	4.713478	5.147461	3.932821	3.713626	4.27722
Arhgap23	27.268777000000004	25.519880999999998	26.516756	27.56118	29.765856	26.641006	27.230443	26.586396999999998	30.028190999999996	25.992516000000002	27.008564	29.927007	26.940819	24.876291000000002	24.86895	27.713853999999998	28.745545	18.994341	27.309105	29.380979999999997	27.638177000000002	30.064453999999998	27.73805	26.973094
Arhgap24	6.025473000000001	7.433939	6.920966	7.64473	6.069184	7.137181	7.641572	7.33495	6.525572	7.804927	7.142411999999999	8.313734	7.705267	7.085095	7.699510000000001	6.297073999999999	7.928386	5.956367	6.395154	6.691300999999999	6.581914	7.438213	6.126098000000001	7.281149
Arhgap25	1.389427	1.633159	1.761968	1.234401	1.560816	1.4429809999999998	1.355173	1.22714	1.1093309999999998	1.6411040000000001	1.437756	1.298959	1.325048	1.628491	1.4874	1.794776	1.595711	1.3312540000000002	1.5920590000000001	1.210904	1.399781	1.2933569999999999	1.084748	1.2076870000000002
Arhgap26	16.570463	14.680757	16.074291	13.594534	15.054167999999999	12.833793	15.222470999999999	17.774713000000002	11.672941999999999	19.646002	19.064042	16.421889	15.310803	19.363295	17.092257	18.203231	19.018219000000002	16.578432	16.420087	10.637128	17.366476000000002	18.640485	20.870484	15.263444
Arhgap27	2.891054	2.383289	2.919248	2.3916009999999996	2.20852	2.201998	2.397971	2.0520709999999998	2.671487	2.489144	2.541417	2.5183299999999997	1.6052879999999998	2.352004	2.228462	2.475272	3.0456990000000004	1.78817	2.389642	2.095885	1.7210779999999999	2.107183	2.7597709999999998	2.209639
Arhgap28	0.693508	0.8659450000000001	0.739767	0.7277859999999999	0.588765	0.485415	0.654302	1.0025870000000001	0.5288510000000001	0.858073	0.524788	0.8636280000000001	0.341285	0.813949	0.558156	0.7133510000000001	0.771451	0.85139	0.90395	0.55917	0.7124119999999999	0.7859999999999999	0.7739229999999999	0.537508
Arhgap29	3.5044269999999997	3.8890569999999998	3.393982	3.8944360000000002	3.980978	3.548047	3.646548	3.112032	3.7315970000000003	3.5812190000000004	3.570007	4.177039	2.6536470000000003	3.5128769999999996	3.185171	3.2058470000000003	3.734614	4.557914	5.111407	2.7932799999999998	3.168001	3.3418120000000004	3.539403	3.337728
Arhgap30	0.912854	0.745247	0.929631	0.8348549999999999	1.067808	0.8811959999999999	0.6923159999999999	0.5307649999999999	0.5708340000000001	0.572998	0.63155	0.725262	0.45024	0.935723	0.678185	0.7377	1.047505	0.660467	0.8567799999999999	0.444849	0.5691039999999999	0.511894	0.800242	0.738931
Arhgap31	3.5558400000000003	3.5541339999999995	4.096882	3.664618	4.068012	4.0887199999999995	3.556611	3.5432129999999997	3.890578	3.653979	3.754085	4.825677	3.511015	3.4728980000000003	3.5387519999999997	4.714009	4.265953	2.901823	4.4090169999999995	4.012697	3.663179	4.289489	3.581975	3.181247
Arhgap32	15.105678	15.848009	12.654536	16.134572	17.082391	19.258081	16.156024	18.412871	20.122219	17.859956	17.921615	14.860381	17.872235999999997	19.071168	19.056539	16.826197	17.451388	16.051962	12.891954	19.742133	18.819193	15.434741	16.024857	20.678969
Arhgap33	7.25547	9.645291	9.246205	6.653736	8.58418	10.07227	7.7653289999999995	8.211857	8.264335	8.636723	8.770166	8.465959	10.404592999999998	8.909638000000001	9.821104	9.893225	8.646796	6.00743	7.619714	9.613444	9.640825	8.38402	7.776264	8.416734
Arhgap35	31.756348	30.210812	31.229635	31.301425	29.384875	31.521475	29.811569	32.049809	31.78973	31.80388	32.456585	29.727047999999996	32.654377000000004	32.304613	31.090255	31.58075	30.875453000000004	30.912044	30.342808	32.130098	31.530603000000003	30.397801	31.393553000000004	32.009065
Arhgap36	16.513834	22.664143	23.19396	20.63736	15.432785	15.948317999999999	22.857328	17.622698	11.865062	23.41453	20.779022	19.827635	22.168892	26.764332	21.823891	28.036347999999997	19.842539000000002	25.200535000000002	23.023273	16.316285999999998	20.247954999999997	19.900024	24.729998000000002	19.945992999999998
Arhgap39	8.224928	8.649080999999999	9.033132	9.021625	9.531725	8.897166	9.624677	8.584934	8.941463	8.605346	9.546275999999999	9.235066999999999	9.696372	9.176286	8.841565	8.960139999999999	10.024006	6.900983	7.865769	8.339269999999999	9.322128	9.19035	8.296761	9.365108
Arhgap4	0.949318	1.806874	1.554924	1.286334	1.681707	1.3433979999999999	1.276937	1.48704	1.015206	1.572025	1.17961	1.7722939999999998	1.164268	1.6471689999999999	1.300732	1.453964	1.941389	0.858671	1.125941	1.1587049999999999	1.013676	1.30663	1.069437	1.061051
Arhgap40	0	0.157325	0.166426	0.100535	0.092778	0.08444700000000001	0.096078	0.10091499999999999	0.071993	0.235988	0.16956400000000002	0.112225	0.06667000000000001	0.18324200000000002	0.100365	0.15213	0.139247	0.17033299999999998	0.179518	0.29436599999999996	0	0	0.154568	0.143103
Arhgap42	2.018209	1.864668	2.170937	1.9559060000000001	1.870711	1.9882900000000001	1.8762290000000001	1.613081	1.5515459999999999	2.055621	1.661966	2.337831	1.747897	2.321184	2.137065	1.80277	2.1426689999999997	2.25147	2.0499099999999997	1.683211	2.173515	1.930532	1.991271	1.6444310000000002
Arhgap44	45.913819000000004	37.325027	32.625662	36.294281	40.608445	45.128953	36.812365	49.372842999999996	51.584446	36.481995	42.539083000000005	34.777388	43.159692	35.777784000000004	40.915535999999996	39.481964000000005	39.76663	36.585395	30.744674	48.621759999999995	41.914537	39.008033000000005	35.658363	47.519009000000004
Arhgap45	1.247737	1.49773	1.3970559999999999	1.086383	1.761202	1.915232	1.260616	1.076578	1.133494	1.178933	1.290476	1.544693	0.9107290000000001	1.367436	0.996756	1.037318	1.463642	0.645781	1.139648	1.087752	0.897133	1.147823	1.2748540000000002	1.1675659999999999
Arhgap5	19.734209	16.913272	17.267454	19.92267	15.901217	17.608131	14.691576999999999	18.493657000000002	17.264011	17.012185000000002	18.376645	16.98677	16.315178	16.354174	15.294146	12.118969	13.022159	22.095931	18.581384	16.729212	15.580418	15.974388000000001	16.067014999999998	17.585401
Arhgap6	5.640959	7.867827	8.688446	7.06763	5.980499	5.667879	6.039823	6.027245	4.961479	7.899864999999999	7.933606	6.055092	6.850505	8.388976	6.530296	6.21973	5.759119999999999	7.75148	7.594532000000001	4.629686	7.574736	6.366676	7.118154	7.01704
Arhgap8	0.418408	0.783964	0.5512560000000001	0.603954	0.733295	0.279861	0.361958	0.305061	0.17332899999999998	0.15879400000000002	0.48418100000000003	0.25955700000000004	0.25847800000000004	0.305921	0.47841000000000006	0.36837600000000004	0.67087	0.216959	0.39913200000000004	0.242565	0.701868	0.842627	0.813832	0.744877
Arhgap9	0.7165739999999999	1.321042	1.1705299999999998	1.156852	1.27885	1.401812	0.82699	0.5922930000000001	0.511945	0.665708	0.9270299999999999	1.2638690000000001	0.611768	0.952875	0.718475	1.017433	0.881243	1.235486	1.22539	0.9144969999999999	0.882258	0.8269549999999999	0.9699479999999999	0.843399
Arhgdia	145.98691499999998	174.507564	177.05481	168.65756399999998	166.872819	156.76873899999998	175.41196100000002	152.841701	155.312252	160.759206	158.833001	167.31151499999999	170.51402099999999	170.189697	167.144128	193.406919	178.388744	140.35228899999998	167.710417	169.553043	165.742267	172.677209	170.740787	163.88679299999998
Arhgdib	7.900335000000001	7.399817	7.142142	7.6024020000000005	9.2018	7.378685000000001	6.896002	6.447483	7.402621000000001	7.761983	8.440735	7.199459	7.216817999999999	8.561577999999999	6.854135	10.105210000000001	9.06344	8.615186999999999	10.291398	7.305503999999999	7.417433	8.140606	8.041207	7.778264
Arhgdig	48.288264	50.290554	50.117613	48.378537	45.110943	45.31428	53.608458999999996	50.960644	50.341570000000004	49.212626	46.498292	45.892668	50.692465000000006	48.275172	51.023047999999996	56.12157	52.175575	35.402064	43.259736	55.86884499999999	48.250147999999996	48.907986	48.59597	52.561416
Arhgef1	7.995966	10.861763	10.748933000000001	8.988679	9.878917999999999	10.587100999999999	9.595284	9.784075999999999	9.910157	9.986001	10.06436	11.664956	8.082692	10.410549000000001	9.032565	10.203472999999999	10.957357	6.7989820000000005	9.612017999999999	7.992075	9.64669	9.418645	10.082288	8.455091
Arhgef10	12.055485000000001	10.206411	10.939046000000001	11.739854	12.431401	11.013546	11.551756	11.443399000000001	12.345041	9.773492	11.122512	12.773660000000001	9.423585000000001	9.90425	9.804149	11.510958	11.921248	8.624281	12.749310000000001	12.690114	12.017132	12.481914	10.973989999999999	10.25945
Arhgef10l	20.244867000000003	19.249098	19.13728	18.987216	18.628186	20.047506	20.404535	19.783023999999997	19.395714	17.935185999999998	19.584805	19.445638	20.71045	18.901059	19.189373	20.147598000000002	21.061338	14.036235000000001	19.361784	21.382279	18.883615	18.994792999999998	18.700339000000003	20.231412
Arhgef11	14.026516	14.393375	15.38665	13.572982000000001	14.04323	15.093825	15.478171	15.217374	14.771885000000001	16.235228	15.17401	15.514354	14.718460999999998	15.87299	15.342566	16.073774	15.673129000000001	14.514039000000002	15.077584	14.338394000000001	14.645339000000002	14.349081	16.396258	14.167705999999999
Arhgef12	14.556835000000001	13.699045000000002	15.200242999999999	14.339065	13.194035999999999	14.872664000000002	15.140962	15.571716	14.639631	14.826101999999999	16.045011	14.851034	15.440731	16.928562	15.804476999999999	14.556826000000001	15.898968	15.255999	14.357634	15.487732999999999	15.189701000000001	14.771666	14.398545	13.980085999999998
Arhgef15	1.199206	1.4712180000000001	1.097121	0.949484	1.203526	1.422308	1.317433	1.095204	1.203314	1.40459	1.115992	1.482206	1.1494209999999998	1.192757	1.296378	1.302646	1.324443	1.014155	1.275182	1.1155389999999998	1.286784	1.45776	1.385127	0.9863120000000001
Arhgef16	0.183609	0.159745	0.145376	0.059704999999999994	0.11888299999999999	0.06983500000000001	0.194829	0.170656	0.06579199999999999	0.114978	0.108297	0.146369	0.092659	0.175929	0.118432	0.113646	0.118952	0.11858800000000001	0.153389	0.169503	0.179828	0.123117	0.176575	0.219761
Arhgef17	16.2989	17.012228	16.403663	15.243398999999998	15.406026	16.697469	16.750745000000002	17.124366000000002	17.72095	16.563489	17.687773999999997	14.942898999999999	17.526477	16.688782	15.979610999999998	17.720613	16.721173	13.391682000000001	14.933054	18.108132	17.339935999999998	14.944811999999999	16.019989000000002	17.474010999999997
Arhgef18	5.780693	7.937441000000001	8.849762	5.281953	5.982080000000001	7.976360000000001	5.570511	6.00539	5.514789	7.575242	7.451399	6.021783	6.199755000000001	6.468476	7.916674	6.155743	6.636055000000001	4.772026	5.750815	5.860275	7.239941	5.863794	6.625985000000001	6.212435
Arhgef19	2.3489169999999997	1.6956259999999999	2.264764	1.70167	2.144493	2.5267020000000002	2.074912	2.049432	2.238255	2.099669	2.134016	2.3628169999999997	2.26619	2.358188	2.814124	2.4816290000000003	2.097265	1.569407	2.874301	2.3947119999999997	2.467864	2.520305	2.1992700000000003	1.996977
Arhgef2	11.08434	11.484834	11.639384	12.242771000000001	12.933806	12.231508	12.317452000000001	12.180295	11.780386	11.31986	12.516250999999999	12.92497	11.071964999999999	10.768514999999999	11.844882	10.470717	11.331951	8.915884	13.167385999999999	11.583672	11.504498	12.957357	12.246557000000001	11.65974
Arhgef25	26.235428999999996	29.154436999999998	28.533441999999997	27.912201	27.530535999999998	27.680799	32.03248	27.016683	28.699990000000003	28.432828999999998	29.590563	28.288182	29.303432	25.601605	29.287031	34.097024	32.072213	17.506632999999997	25.090808	29.610155	29.137202000000002	27.265182	30.539474	31.133153000000004
Arhgef26	6.429765	6.630691000000001	7.60654	6.865695	5.603989	6.53134	7.651894	5.997787000000001	6.1333779999999996	6.282826999999999	6.914853999999999	6.942503	5.941868	6.800795	6.490286	7.034394	6.968091	6.201474	7.653035000000001	7.416975	6.861339	6.902702000000001	6.536789	6.79623
Arhgef28	5.460927	5.330547	5.855347	5.621221	5.668977	6.261083999999999	5.8079849999999995	6.1167419999999995	5.617399	5.065717	5.681941999999999	6.1936160000000005	5.058114	5.658762	5.841824	5.949965	6.525695	5.710486	6.094415000000001	5.330343	5.728087	5.805827	6.238698	6.038048000000001
Arhgef3	7.52838	7.305134	6.634676	7.622619	8.149533	7.863556	7.1982479999999995	6.823939	6.537582	7.825844	7.711564999999999	6.424817	6.97745	6.957927000000001	6.666498	6.775181	7.708272999999999	7.809042	6.6733210000000005	6.415042	6.795595	6.341029	5.917987	6.7541020000000005
Arhgef33	0.497917	0.626812	0.5598569999999999	0.726567	0.44448699999999997	0.444007	0.646571	0.647926	0.563573	0.583399	0.473529	0.5640649999999999	0.339825	0.313689	0.393077	0.56847	0.558624	0.523066	0.743452	0.342007	0.567975	0.44546499999999994	0.557764	0.47861099999999995
Arhgef37	1.017048	1.354066	1.381876	1.182434	1.2840280000000002	0.9446620000000001	1.216193	1.126374	1.498593	1.069604	1.525618	1.04673	1.203478	1.135473	1.392056	1.583495	1.1730260000000001	0.701388	1.014081	0.772767	0.958568	1.460623	0.903425	0.9334680000000001
Arhgef38	0.20321199999999998	0.232248	0.11087799999999999	0.278181	0.163276	0.249491	0.536764	0.380621	0.26117199999999996	0.984808	0.339825	0.580321	0.287379	0.804239	0.658645	0.17841700000000002	0.216759	0.45782700000000004	0.30199899999999996	0.18015899999999999	0.412682	0.325436	0.47373000000000004	0.5038130000000001
Arhgef39	1.061723	1.045511	0.9217700000000001	0.97575	1.214623	1.28112	1.060133	1.126832	1.281984	1.076649	0.951103	0.71723	1.254681	1.224558	1.274642	1.537938	1.0691959999999998	0.73074	1.236688	1.051441	0.9505809999999999	1.6391099999999998	1.159559	1.241473
Arhgef4	48.840754	48.421526	49.146471000000005	49.67568	50.285994	45.591963	57.550239000000005	47.351677	47.813348	46.387603000000006	48.260877	49.732236	46.027085	47.849125	44.819957	60.246188000000004	50.737863	41.912424	47.424692	48.371579	51.335446000000005	52.805091000000004	52.566644	50.049197
Arhgef40	7.535147	10.861264	11.161052999999999	8.261412	9.051266	10.483177	10.237554	8.429636	9.529967	9.818416000000001	9.128924000000001	9.972052	9.361835000000001	9.252704	9.413269	10.636344	10.934766	6.650431	9.060456	9.42528	10.16347	9.70769	12.404499000000001	11.088954
Arhgef5	0.36804499999999996	0.47076599999999996	0.589813	0.304777	0.42478999999999995	0.342843	0.386443	0.598683	0.31685599999999997	0.425246	0.282932	0.505545	0.373841	0.33795	0.46451000000000003	0.432096	0.30818	0.405744	0.508629	0.46682299999999993	0.407148	0.500422	0.527149	0.319974
Arhgef6	2.317573	2.83217	2.510776	2.3219950000000003	2.3741630000000002	2.582137	2.189979	2.733679	2.688125	2.6507810000000003	2.7728639999999998	3.088848	2.4986509999999997	2.7158580000000003	2.71619	2.72024	3.057737	3.027707	2.8316369999999997	2.353439	2.129577	2.719146	2.791201	2.5182729999999998
Arhgef7	15.885867000000001	15.594847	17.485310000000002	15.808432	15.902957999999998	17.113584	15.376211999999999	14.864676000000001	15.704917000000002	16.185668	16.316863	15.836657999999998	17.6115	18.112128	16.873324	16.767388	16.438564000000003	18.513333	16.370523000000002	15.408156	16.818054	16.025577	18.893362	16.307661
Arhgef9	53.79058199999999	50.823488	47.052504	51.934578	46.611053000000005	50.458693	48.070409000000005	51.051722999999996	47.60352	52.996266000000006	54.04895500000001	49.111244	52.396941999999996	51.742694	50.08594	48.398983	47.783505	57.047667000000004	47.842156	47.033552	47.664379	46.698853	50.700156	53.442827
Arid1a	13.597853	16.93921	19.709401999999997	13.515544	17.35718	18.766054999999998	18.085984	17.178978	18.307823000000003	19.335582000000002	18.631807000000002	18.676395	17.912959	18.792920000000002	18.979960000000002	19.910223000000002	19.875212	17.536571	16.226226	17.728887	18.937094000000002	17.548327	19.527677	18.585195000000002
Arid1b	6.730728999999999	8.167013	7.872622	6.978160000000001	8.158673	7.7179	7.505782000000001	7.398981	7.802646000000001	8.799258	7.351672	8.166426	8.105818	8.013705999999999	7.6483	8.048129	8.520838000000001	7.145899000000001	7.388669999999999	7.467182000000001	8.057707	7.192233	8.244291	7.336949000000001
Arid2	5.689272	6.5039370000000005	6.842336	5.696171	6.028122	6.107775	6.265006	7.065227	5.947289	6.288256	7.012416	6.3637809999999995	6.533295	7.587217	6.4977529999999994	6.425623000000001	6.338662	7.437081	6.459363	6.338284	6.801785000000001	6.362585	7.0114410000000005	6.659439999999999
Arid3a	1.598675	1.200588	1.320365	1.3642969999999999	0.948991	1.7945209999999998	1.350039	1.178215	1.270283	1.49125	1.6494529999999998	1.777139	1.397932	1.27346	1.051541	1.363409	1.560864	0.922494	1.091468	1.241859	0.9009719999999999	1.614667	1.7443529999999998	1.11805
Arid3b	0.611843	0.870834	0.787044	0.5403060000000001	0.756368	0.719598	0.7266199999999999	0.798547	0.809763	1.030526	0.8319290000000001	1.021708	0.5643060000000001	0.8261219999999999	0.806299	0.652067	0.6939770000000001	0.841836	0.852368	0.7197560000000001	0.709724	0.56576	0.8982040000000001	0.644055
Arid3c	0	0	0.080331	0	0	0	0	0	0.063421	0	0	0	0	0	0.043785000000000004	0	0	0	0.071496	0	0.030142000000000002	0.102172	0	0
Arid4a	5.856128	6.527222	6.161118	6.619687	5.994718	5.675261	6.590461	6.431294	5.674378	6.528693	6.433284	6.218751	5.642547	6.435203	5.84133	5.563027	5.068643	6.655767999999999	6.525005999999999	5.081402	6.1037989999999995	6.370882	6.293058	6.566522
Arid4b	8.847033	8.890260000000001	8.759655	9.590810000000001	7.710694	7.328363	8.345317999999999	8.001412	7.883251	8.837296	8.45633	8.857631	6.708164999999999	8.938216	7.585777	6.068543	6.679846	9.874450999999999	8.330737	7.368044	7.766831	8.384784	7.618083	8.302947
Arid5a	2.416186	2.249612	1.8691849999999999	1.765406	2.917398	2.1751419999999997	2.3475200000000003	2.1295580000000003	2.4123040000000002	1.6627669999999999	2.2105810000000004	1.3405209999999999	2.550135	2.591087	2.044206	1.48054	3.0209610000000002	1.8230259999999998	2.044986	2.627913	1.9619099999999998	1.532385	1.9743680000000001	2.189492
Arid5b	6.147196	6.247580999999999	6.858894	5.797475	6.018762000000001	6.452502	5.820009	6.206702	5.676622	6.963225	6.7363729999999995	5.24596	7.334714999999999	6.681472	6.447007	5.933357	6.653136999999999	6.367098	5.153899	7.356922	6.818374	5.7723889999999995	6.285133	7.098225
Arih1	14.826908	13.812743	13.548507999999998	14.812638	13.603009	14.512620000000002	13.741662	14.888875	14.522719	14.528291000000001	14.965971	13.266898000000001	16.016956	15.242749	15.046669	13.110062	13.901739000000001	15.450291	13.777667999999998	14.043766	13.973841	14.083646	14.374878	14.288088
Arih2	13.846627	14.457068	14.793364000000002	14.695806	13.598761999999999	13.687725	14.354110999999998	14.770220000000002	14.43399	12.815394	13.847265	13.819839000000002	14.388754	14.310212	13.298978	14.405891	14.616457	11.106639	14.247547	13.903164000000002	13.546403	14.434151000000002	13.370072	14.031571
Arl1	49.151394	45.895527	44.583145	53.512604	43.543293	46.297523	49.951599	44.074303	43.229847	45.188038	49.277618	46.311741	48.667519	48.420097	47.175335	45.710239	43.076527	41.369972	46.817299	44.412399	46.162009999999995	46.618427000000004	47.020306	50.078472
Arl10	17.675131	20.363277	22.09798	19.902131	17.876507	18.248469	21.773836	15.381694	14.729343	21.920657000000002	19.283096	19.578029	20.231501	21.318248999999998	20.792085999999998	22.872452	19.025349	16.61939	20.211038000000002	16.247234	19.091268	18.459518	22.135842	18.124554999999997
Arl11	1.238415	0.8484780000000001	0.983836	1.219892	1.029896	0.9217129999999999	0.611895	0.896813	1.093526	0.5972770000000001	0.653058	0.691826	0.720895	0.6419739999999999	0.8094359999999999	1.1953770000000001	0.8067840000000001	0.923222	1.249103	0.646216	0.6768569999999999	0.539647	0.649981	0.5301140000000001
Arl13b	1.989291	2.636961	2.736259	1.9840200000000001	2.128619	2.699453	2.729001	2.0325889999999998	2.348518	2.493655	2.9637189999999998	2.751307	1.8440299999999998	2.642577	1.9452180000000001	1.3750040000000001	2.363756	2.4800619999999998	2.394501	1.936824	1.45262	2.227331	1.4036389999999999	2.0678919999999996
Arl14	0	0.02108	0	0	0	0	0.015281	0	0	0	0	0	0	0	0	0	0	0	0	0	0	0	0	0
Arl14ep	13.79306	12.785860000000001	12.907293	14.355826	12.508182000000001	13.259232	14.089747000000001	15.601882000000002	12.483804	12.363402	14.518214000000002	12.888214999999999	12.235275999999999	15.405363000000001	13.856658	12.710627	12.669521000000001	15.002660999999998	11.364717	14.096117000000001	12.943156	13.061960000000001	12.908116	13.410858
Arl14epl	0	0	0	0	0	0	0	0.014109	0	0	0	0	0.009065	0	0	0	0	0	0.017728	0	0.010512	0	0	0
Arl15	3.783343	3.998699	4.481909	4.305841	3.5002699999999995	3.8273669999999997	3.720758	3.746422	3.371398	4.2460309999999994	4.173036	3.872094	4.920101	4.102088	4.389676000000001	4.703106	4.54534	4.660057	4.715804	4.105708	4.427795	3.832522	3.541603	3.7949650000000004
Arl16	24.789277	23.794578	19.522229	23.10395	19.845423999999998	19.487899	21.978174	19.011732000000002	22.869455	20.843548000000002	18.314137	22.265242	21.773266	15.574035	15.579051999999999	25.282141	23.065735	17.268517000000003	18.314026000000002	24.332985	21.683956	20.600346	21.606335	20.871217
Arl2	53.153672	47.244906	52.747271	54.694630000000004	50.215472999999996	49.425546000000004	57.421640000000004	56.160895	54.11558	47.034982	53.651757999999994	55.861477	45.276289	44.625242	48.559263	58.355321999999994	57.180423	36.249855	52.403341	51.239807	46.560256	53.24531700000001	55.695	57.268437
Arl2bp	83.12084899999999	82.875353	88.286089	87.387517	78.920276	79.68025300000001	85.57861199999999	79.81009300000001	80.428646	82.62005400000001	82.715064	86.1783	80.047967	84.66581	79.23719399999999	91.184641	77.654652	85.867972	88.94080699999999	80.182969	83.77789	85.746036	85.930019	81.801641
Arl3	81.410129	76.619754	77.597486	87.371679	80.802362	73.426547	80.147488	74.77092900000001	77.36488299999999	79.2758	81.743472	81.364432	78.187546	72.018069	71.658171	71.442267	76.997663	77.232412	75.233876	80.228756	72.425007	82.037699	74.044591	73.283617
Arl4a	6.926181	7.382934	8.099026	8.435310000000001	6.834886999999999	6.203354	6.914092	8.033415	5.431865	7.341353	7.815956	6.1214010000000005	7.3856839999999995	7.308244999999999	6.279301	6.746498	6.179654	8.970687	8.453945	6.539297	6.958251	7.645075	7.237842	6.826994
Arl4c	19.684259	18.410366	19.733624	18.626951000000002	17.136953	19.380705	18.951773	19.029761999999998	17.090622	17.415018	19.399988	17.072411	18.727439999999998	16.18881	18.347089999999998	18.04273	17.973484	15.958687	15.052503	15.745868	17.63345	16.209557	17.761873	19.970369
Arl4d	2.268995	1.572441	1.8156189999999999	1.953236	2.217643	2.2817060000000002	2.638729	1.605648	2.0044459999999997	1.713682	2.1831419999999997	2.53841	2.121648	1.651474	1.292397	1.527047	2.31808	1.200581	2.674293	1.848438	1.463581	2.971257	1.756802	1.057026
Arl5a	25.446096	24.982028	25.46251	24.93017	23.04717	22.698201	25.307648999999998	24.503998	23.052922	24.528336	23.745747	23.673081	25.844704999999998	25.471184	23.578485999999998	22.54338	21.185323	25.635735	25.991131	23.652648000000003	23.642623999999998	24.191909	25.305988	23.680154
Arl5b	4.176886	3.7343480000000002	3.6721739999999996	3.6741029999999997	2.866848	2.867294	3.344604	3.5608809999999997	3.4710199999999998	3.119999	3.442419	3.2082580000000003	3.891528	4.3491800000000005	4.110524	2.8898900000000003	2.941688	3.7701800000000003	4.106086	3.2529060000000003	3.4391239999999996	4.074255	3.391546	3.979204
Arl5c	0.029824	0.096898	0.090701	0.133701	0.11481500000000001	0.26612600000000003	0.132819	0.23524899999999999	0.10980799999999999	0.162218	0.246917	0.09946	0.026894	0.093346	0.035495	0.17344600000000002	0.080015	0.266877	0.092022	0.025910000000000002	0.107998	0.11408599999999999	0.051359	0.09834
Arl6	12.887008	14.593015	15.367335	15.500439000000002	13.044381	13.521957999999998	12.891943	14.077005999999999	12.134139	12.987374	14.505898	12.312619999999999	12.713769000000001	13.603814999999999	14.491942000000002	13.530209	13.200144	14.479996	13.597013	12.363408999999999	13.847871	12.668562	13.146660999999998	14.349785
Arl6ip1	130.685181	128.538254	125.08580800000001	143.150284	117.088249	120.134933	129.067871	125.61903400000001	114.508179	123.52854199999999	124.529655	122.396965	129.55723600000002	125.276779	127.02061499999999	129.76152	121.584457	112.76098600000002	135.019974	121.40683	121.847794	133.629898	126.273155	131.057663
Arl6ip4	40.743546	35.843113	32.901241	46.604198	35.085091	37.410809	41.324669	40.634040999999996	42.343151	33.894112	35.975445	36.184334	34.503628000000006	30.473526	32.709072	38.197983	41.006434999999996	25.5895	33.31406	36.431259000000004	38.456882	36.359660999999996	41.500294	39.037304
Arl6ip5	45.78691	38.545384999999996	36.821366	44.514594	43.645569	36.401711	43.989976	53.815054	36.855605	53.414739000000004	65.744498	47.241231	39.19475	34.798885	64.718019	40.539291	46.016436	39.657109999999996	40.540129	48.442919	35.930803000000004	47.103051	35.58647	53.386306999999995
Arl6ip6	3.264416	4.034281	4.376297	3.686522	3.3562980000000002	3.923081	3.91258	3.8129720000000002	4.025899	3.772443	4.077448	3.470718	3.894447	3.9980309999999997	4.464281	2.114395	3.162411	3.637744	4.528748	3.4988040000000002	3.9356769999999996	3.610382	3.568366	4.816441
Arl8a	98.170273	95.009811	93.522125	94.560295	100.812241	100.128914	92.620598	94.107834	96.042671	92.47698199999999	94.062607	90.622536	101.286392	89.009834	96.41967	102.366333	96.497726	78.989708	87.148827	98.42395	98.13745899999999	91.258163	93.271828	102.576424
Arl8b	86.272809	83.053956	79.305621	87.55317099999999	74.047608	79.30802	85.034847	85.44754300000001	83.14149499999999	83.686989	88.650515	78.134668	86.460977	84.199185	78.00835500000001	75.397386	70.93724399999999	103.41846899999999	85.804681	77.402627	79.22579300000001	80.29743	82.92159000000001	82.031818
Arl9	0	0	0.022947	0	0.028985000000000004	0	0	0.04017	0.018115	0	0.014681	0	0	0	0.067183	0	0	0.013073	0.013269999999999999	0	0.020015	0	0.078864	0
Armc1	19.329812	17.682954000000002	17.999682999999997	19.816822	16.34518	17.211694	16.446103	20.512656	18.491208	18.849601999999997	19.415369000000002	17.264184	19.187189	18.414077	18.835731	15.10856	15.408171	18.829644000000002	17.849919	16.851612	17.129335	19.250004999999998	16.726723	17.975698
Armc10	9.162721000000001	9.424344999999999	9.819014	9.397442	9.477898	8.846163	9.379634	7.925161	7.799822	9.122005	10.390334	9.545708	8.504369	8.868442	8.280642	9.342072	9.609685	9.226028999999999	9.328173	8.435382	10.163411	7.7699240000000005	8.635541	8.132867999999998
Armc12	0	0	0	0	0	0	0	0.069083	0	0	0	0	0	0	0	0	0	0	0	0	0	0	0	0
Armc2	1.2047219999999998	2.124567	1.855649	1.4262920000000001	1.340171	1.158202	1.511938	1.951689	1.139476	1.624568	1.6112540000000002	1.577094	1.495795	1.479999	1.385887	1.713095	1.224793	1.247526	1.205395	1.407822	1.444351	1.279986	1.2693459999999999	1.6316190000000002
Armc3	1.948924	2.2623889999999998	3.212153	2.089293	2.057538	1.478325	1.9789560000000002	2.313549	1.7133209999999999	2.429667	2.211923	2.066794	1.607257	2.3195330000000003	2.257181	2.769647	2.01142	2.1575189999999997	1.5349979999999999	2.499125	3.398706	2.8453150000000003	2.207694	2.1071590000000002
Armc5	7.089925	8.991545	7.359574	6.891405000000001	7.825410000000001	8.530863	8.817108000000001	7.357264	8.076122999999999	7.255128999999999	8.344544	8.315278999999999	6.753489999999999	7.843672	6.693672	8.398245	8.598327000000001	5.134499	6.866878999999999	8.758958999999999	7.666264999999999	8.721947	7.94919	7.9522
Armc6	5.148567	6.44369	4.371771	5.013498	4.783422	5.743482	4.899703	4.441653	4.979178	5.22405	5.265172	5.6730480000000005	4.282024	4.505622	5.090372	6.4665870000000005	6.096056	2.4297020000000003	4.867495	5.107813	5.917857	4.036003	4.605022	4.958705
Armc7	2.835518	3.4775440000000004	2.730639	2.9533669999999996	3.001668	3.535229	3.023682	3.088565	3.020803	3.400085	3.498471	3.1351259999999996	2.980445	3.250142	3.271467	2.955812	3.108979	2.697047	3.372578	3.21886	3.746051	3.5875169999999996	3.313528	3.072325
Armc8	9.718033	8.630044999999999	9.04392	8.95997	8.688831	8.952474	9.354158	8.486107	7.871937	9.787283	9.515922	8.263973	9.019858000000001	9.095816000000001	9.324136	9.44565	8.6948	9.376223	9.032309	8.636859	8.946811	7.960023	9.3702	9.215538
Armc9	8.390276	9.420344	10.111068	8.65864	8.555330999999999	7.984955	8.945628999999998	8.719433	8.354689	9.559774	9.064366999999999	9.083717	9.136924	9.3541	9.482184	9.955969999999999	9.616321000000001	8.7717	8.709100999999999	8.051594999999999	9.210311	9.488737	8.683394999999999	8.354179
Armcx1	16.526376000000003	15.553126999999998	14.37549	17.616751999999998	14.115124	14.953966000000001	14.743666000000001	15.58345	14.90625	14.602963	14.1305	13.662465	14.369843	14.959125	14.453973999999999	13.571234	14.443942999999999	15.335176	14.849138	12.985857000000001	14.207949	14.472437	15.125117000000001	14.745729
Armcx2	31.183654999999998	32.591539000000004	33.061769	33.652589	30.657394	31.504313	31.520884000000002	31.304062	28.922594	30.945888	34.113069	30.440565000000003	33.566433	32.64428	31.669036	33.547187	31.068657	29.781865000000003	32.709241	33.032410999999996	32.042002000000004	31.314836	33.33662	34.933976
Armcx3	36.513734	30.240184999999997	31.048262	35.852393	31.238120000000002	33.061734	30.003967	33.561805	34.410412	30.350671999999996	32.781377	30.125579	34.911383	31.922709	32.635659999999994	29.600563	30.290981	31.002083000000002	31.659627	33.025228999999996	31.660292	33.064869	30.781602000000003	36.928165
Armcx4	10.861019	11.509179	12.289152	10.918588	10.712586	11.162214	12.142333	10.611113000000001	9.994882	11.482692	11.859250999999999	11.255098	11.692459	12.126005000000001	11.54316	11.912707000000001	11.659446	9.733506	11.172099000000001	10.828536	11.255953	11.098328	11.880258	12.036733
Armcx5	18.319111	16.799205	17.680987	21.126398000000002	17.019741	18.791345	17.489068	19.243181	17.2578	20.863997	18.673718	17.399404	17.37336	19.011436	17.195762	20.171509	16.343817	15.985551000000001	18.316191	16.461872	19.635984	19.605338	19.950554	19.320685
Armcx6	3.7594629999999998	5.010399	4.808887	4.742374	4.0167589999999995	3.599221	4.929214	3.581262	4.56193	5.2048190000000005	3.844804	4.123854	4.7988290000000005	4.374714	4.214027	4.924752	4.372997	3.694756	3.6281480000000004	4.017745	4.491923	4.472867	4.929854	3.817815
Armh1	0.6680159999999999	0.526569	0.971317	0.413155	0.670243	0.629432	0.5877680000000001	0.678791	0.5898800000000001	0.576654	0.816538	0.626664	0.586088	0.699175	0.47475900000000004	0.8269209999999999	0.6274489999999999	0.494996	0.50876	0.46549799999999997	0.727259	0.49533999999999995	0.542419	0.48078999999999994
Armh2	0	0	0	0	0	0	0	0	0	0	0	0	0	0.015309999999999999	0	0	0	0	0	0	0	0	0	0
Armh3	6.239129	6.4105870000000005	6.71178	6.334159	6.43909	5.648079	6.688111	6.178017	6.290287	6.011895	6.128158999999999	5.639262	6.317094	5.866415	6.186916	6.368219	6.516205	5.503702	6.162884	6.111583	5.9579889999999995	6.067603	5.928248	6.714644
Armh4	18.106045	16.741241	17.165216	16.954697	16.101812	16.626918	17.20092	18.336983	18.433487	18.922175	16.091522	19.682929	15.981895999999999	17.078446	17.221912	18.516582	18.197032999999998	18.961701	17.60268	14.634689999999999	15.197227999999999	16.855582000000002	20.056910000000002	17.303403
Armt1	6.935875	5.749062	5.540244	7.266127	5.478381	5.1092699999999995	6.090667	5.788459	6.100286	6.713597	6.854525	5.611635	6.906358999999999	7.095877000000001	5.883966	6.207636	6.5248800000000005	7.0382690000000006	6.8035570000000005	6.219265	5.76635	6.087318	5.267930000000001	6.249232
Arnt	4.526932	5.460901	5.17943	5.066843	5.071517	5.164149	4.787118	4.8216209999999995	5.064254	5.763466	5.332307	5.084447	4.647986	5.639899	4.966855000000001	4.7056510000000005	5.024551	5.418628	5.23919	4.557619	4.756492	4.429373	4.924885	4.782749
Arnt2	25.094014	27.082147999999997	27.986075	24.793222	23.945572	24.590721	28.631381	24.04212	26.073601	30.272374	25.260598	28.073521999999997	23.206791	29.242234999999997	25.524518	29.767428000000002	30.656032	22.914275	27.237737	22.933617	24.328894000000002	28.351240999999998	29.445409	25.455329000000003
Arntl	8.906851	9.573198	7.606461	8.706184	9.127061	8.6133	8.034692999999999	7.576353999999999	8.318925	8.608091	9.098287	7.273675999999999	8.803303	8.427006	9.159607000000001	8.973947	8.899061999999999	8.955305000000001	6.824435	7.851853	7.449885000000001	7.646692999999999	7.265175999999999	8.468828
Arntl2	0.224435	0.694491	0.378349	0.38353000000000004	0.31551	0.7992819999999999	0.462901	0.402094	0.457193	0.322535	0.410409	0.309469	0.398995	0.560505	0.41293599999999997	0.23737399999999997	0.521958	0.29859	0.29383400000000004	0.391888	0.340417	0.326855	0.272459	0.40579899999999997
Arpc1a	69.898117	69.1063	64.979958	71.224236	70.226669	68.287712	68.908463	70.011131	70.046104	67.430122	70.753304	67.813766	72.909561	63.87503100000001	70.161957	71.79464	72.754776	51.788371999999995	66.33156600000001	77.637886	74.952118	70.70317800000001	68.135811	74.24913000000001
Arpc1b	12.999151	13.689475	14.931723999999999	15.146192000000001	19.583826000000002	17.717059	11.24677	10.422823	12.182781	11.418696	11.163528	15.269292000000002	13.315161999999999	12.956402	11.8339	13.44859	17.74576	10.385299	18.244901000000002	14.197323999999998	14.698051999999999	14.657248000000001	14.479770000000002	14.163441
Arpc2	80.761274	83.703767	85.869176	82.93315	78.39885100000001	77.76422600000001	80.526002	71.61908000000001	76.139957	75.821652	80.929156	79.17604200000001	88.659275	78.674514	80.396436	80.822585	79.45855999999999	91.564267	80.075346	78.372639	83.260899	80.116845	81.478691	83.78341400000001
Arpc3	50.768089	51.612778000000006	51.651543	53.357964	47.712265	47.547073	47.566016999999995	51.360912	50.422424	47.5079	54.826702000000004	51.578865	49.448769	48.600437	47.182010999999996	51.487353999999996	44.315647	61.838294999999995	46.585678	48.253426	55.505981000000006	45.527477000000005	48.992546000000004	51.955894
Arpc4	59.662193	60.023949	62.626324	66.48586999999999	60.055012	61.017520999999995	64.341347	62.80088000000001	62.33423199999999	53.206008999999995	60.5797	58.118286	66.473915	53.517578	62.864429	62.397732	58.107158999999996	52.263779	60.90554	57.397114	60.250457999999995	57.372684	53.44573199999999	64.594788
Arpc5	39.251723999999996	37.572117	38.262089	40.199375	37.468281	36.398228	34.229107	35.998367	34.2663	37.52879	40.459216999999995	35.663821999999996	43.434559	38.444946	39.299786	36.852032	34.954044	36.834301	38.702374	37.083057000000004	39.655621000000004	39.084740000000004	36.732395000000004	38.300903000000005
Arpc5l	31.623898999999998	30.852727	30.503179	30.719282	31.106238	30.102153	36.069717	30.891865000000003	30.614026000000003	26.292377000000002	32.776832	31.081761	39.229327000000005	32.643205	34.876576	32.461288	30.279379	20.440519000000002	31.808832000000002	35.571723	36.328787	34.189152	30.391337	32.565909999999995
Arpin	3.513862	3.004939	3.25371	3.433097	3.917046	3.8212870000000003	3.7652989999999997	3.034236	3.628678	3.089511	3.608311	3.5481339999999997	3.7513870000000002	3.729855	3.894315	3.8549269999999995	3.955488	3.098528	4.200705999999999	4.9569529999999995	4.0687169999999995	4.7709410000000005	2.969017	3.302236
Arpp19	31.144244	29.977108	31.230420000000002	33.845351	31.626825	27.148859	28.924778999999997	30.264384999999997	28.856528000000004	30.483909999999998	30.477133000000002	30.510868	32.490637	32.551176	31.044165999999997	25.100617	27.992312	30.107908000000002	35.813527	26.568661	35.380355	42.563565999999994	30.443439	31.859191999999997
Arpp21	12.943616	9.187538	7.445745	11.1727	11.367272	13.773582999999999	9.22504	13.290389999999999	13.668714999999999	10.104484	11.628681	10.181194999999999	16.582638	10.207989	14.238358999999999	9.692101	12.454831	10.939297	11.421424	13.652409	11.109122	10.770412	9.941325	11.855975
Arr3	0.082091	0.511406	0.351693	0.11341099999999998	0.21947399999999997	0.238429	0.24208000000000002	0.094328	0.314755	0.204911	0.175035	0.519848	0.131279	0.384974	0.351389	0.19638699999999998	0.464521	0.095467	0.093064	0.206298	0.175499	0.20628200000000002	0.115504	0.228663
Arrb1	48.498376	40.649324	41.228895	48.705662	45.594685	48.306121999999995	47.246178	52.860352	48.121408	44.204133	49.52268	46.894948	46.854778	45.971379	42.615683000000004	41.291686	49.196087	42.605858000000005	40.454208	51.054769	46.325596000000004	37.641937	40.263431	50.292278
Arrb2	19.193364000000003	20.877823	19.441437	20.706411	17.769738	19.311173999999998	20.649696	17.751794	18.743174	19.245747	21.556070000000002	20.34633	20.292045	19.321483999999998	20.445072	22.861615	23.004295000000003	16.29952	18.021273	17.923701	20.628638	18.632994	23.283798	18.413845000000002
Arrdc1	4.453517	5.298153	4.98543	5.296279	5.422112	4.231536	4.430727	4.661614	4.964283	4.6028199999999995	5.180053	6.138534	4.242662999999999	3.933473	4.662026999999999	4.900543	5.529921	3.84606	4.397499	4.356112	4.950231	4.383615	4.799411	5.438319
Arrdc2	4.880934	2.988868	3.843385	4.256825	4.311441	3.719247	3.365131	3.7197970000000002	3.409762	2.927895	3.897722	4.614154	3.3083410000000004	3.442728	3.32936	3.47263	4.600477	3.5666629999999997	3.3174870000000003	3.8220910000000003	3.8788720000000003	3.998212	3.871546	3.487851
Arrdc3	10.74006	10.409032	8.501635	11.019148	9.650599	9.463061999999999	11.132671	9.582467999999999	8.586780000000001	9.798176	11.190875	9.601081	6.504094	8.683867999999999	8.369434	8.811494999999999	9.354222	9.651333000000001	11.680109	7.122944	8.884093	9.575975999999999	9.02797	8.829263000000001
Arrdc4	1.4831020000000001	1.510475	1.77013	1.47173	1.545194	1.908022	1.2682799999999999	1.534433	1.317357	1.340588	1.536926	1.629592	1.498478	1.5829790000000001	1.590508	1.5980729999999999	1.537911	1.6959549999999999	1.399767	1.515003	1.732968	1.776647	1.335897	1.295403
Arrdc5	0	0.098571	0	0	0	0	0.08941900000000001	0	0	0	0	0.141241	0	0	0.043237	0.080291	0	0	0	0	0.15416400000000002	0	0.02864	0
Arsa	12.401902999999999	10.144428999999999	8.814772	9.985744	12.356485000000001	12.913368	10.586575	13.571306	14.709162	9.057829	12.568007000000001	9.172222999999999	12.979453	9.083098	11.260269000000001	9.538342	11.453241	10.165452	8.324519	15.665447	11.977121	9.018203	8.639697	12.952586
Arsb	39.385487	42.088071	43.744633	40.389983	42.316734999999994	41.386547	41.083851	37.472511	35.333077	38.514057	40.827841	45.99003	39.74327	41.491928	40.631582	51.889903000000004	52.776832999999996	39.402405	45.971909000000004	43.459775	44.064254	42.031046	42.8835	43.333248
Arse	5.118824	5.350251999999999	5.999396	3.6406650000000003	5.703561	5.199178	5.8115879999999995	5.217336	5.321598000000001	5.049067	6.432442	7.062341	4.627256	5.438912	5.394	4.573459	7.503407000000001	3.5402089999999995	4.415127	5.19895	5.434151	5.986726999999999	5.111313	4.82261
Arsg	4.357986	3.6878849999999996	4.541072	4.283429	4.115216	3.25854	4.926076	4.304346	3.8506379999999996	4.7232389999999995	4.180352	4.833575	3.536861	3.8846220000000002	3.6728709999999998	4.628696	4.681447	3.782485	3.3819660000000002	3.976231	3.8730160000000002	3.8734089999999997	4.5699879999999995	3.833216
Arsi	0.447676	0.36642199999999997	0.9569709999999999	0.30196799999999996	0.660247	0.671687	0.795747	0.933125	0.334869	0.483245	0.63744	0.803095	0.657924	0.756775	0.741283	0.7837729999999999	0.448275	0.644638	0.50425	0.5801850000000001	0.9172540000000001	0.561301	0.650694	0.8597889999999999
Arsj	0.162275	0.155579	0.33885	0.38009	0.276362	0.35626199999999997	0.118404	0.160169	0.14519200000000002	0.15434	0.385937	0.183224	0.318521	0.17666800000000002	0.255085	0.243263	0.18040699999999998	0.22715300000000002	0.154435	0.411865	0.304576	0.13051400000000002	0.09500700000000001	0.28783400000000003
Arsk	3.6411	4.5297339999999995	4.619452	4.230316	4.667911	3.8224489999999998	3.398175	3.958884	4.007843	4.585113	4.020105	5.307615	3.7656059999999996	3.810688	3.4473849999999997	4.2991	4.121001000000001	4.829674	4.573608999999999	3.8650349999999998	4.679406	3.9809379999999996	4.289994	4.341919
Art1	0	0	0	0	0	0	0	0	0	0	0	0	0	0	0	0	0.028118	0	0	0	0	0	0	0
Art2b	0	0	0	0	0	0	0	0	0	0	0.072652	0	0	0	0	0	0.020714	0.027364999999999997	0.035938	0	0	0	0	0
Art3	1.565345	1.298263	1.904984	1.596319	1.909368	0.810233	1.726504	0.889832	0.9298219999999999	1.119999	1.3466129999999998	1.486552	1.048706	1.560941	1.4022430000000001	1.653837	1.214493	1.487242	1.707128	1.308422	1.071782	1.284764	1.637235	1.570244
Art4	0.351729	0.269887	0.305654	0.304736	0.381859	0.209698	0.261637	0.279287	0.379191	0.052577	0.344654	0.636265	0.20236500000000002	0.23549699999999998	0.135466	0.097289	0.142756	0.08118600000000001	0.383955	0.195222	0.410355	0.126978	0.132839	0.17164300000000002
Art5	0	0	0	0.041973	0.041322000000000005	0	0	0	0.033164	0	0	0	0	0	0	0	0	0	0	0	0.018913	0.05795499999999999	0	0
Artn	0.049322000000000005	0.100449	0.13392	0.095661	0.131273	0.11038900000000001	0.039748	0.053058	0.055436	0.050397000000000004	0.128849	0.101089	0.10025	0.118039	0.06993200000000001	0.098236	0.137208	0.06390499999999999	0.11779	0.161948	0.18905	0.14090999999999998	0.051757000000000004	0.108232
Arv1	9.267253	11.173763000000001	11.000839	9.354467999999999	9.664517	9.026313	9.985192999999999	8.337372	9.331342	9.560031	7.129275	9.292214	10.083865	9.484233	9.785546	9.239377000000001	10.523692	9.630892999999999	7.3834990000000005	10.661594000000001	10.484093	8.266828	10.571238000000001	10.759982
Arvcf	11.070186	11.750583	13.285442000000002	10.751691000000001	11.883610000000001	11.518267999999999	13.251385	10.378755	10.533142999999999	11.174004	11.415974	12.042297	12.843369000000001	11.80333	11.705441	13.979633999999999	12.149797999999999	7.9927779999999995	10.162821000000001	13.213965	13.711011	11.979999000000001	12.169823	12.358689
Arx	2.688211	3.346345	3.886508	3.180366	2.44087	2.564316	2.852973	2.132825	2.119838	3.3879050000000004	4.080439	2.349438	3.380543	3.513968	3.026558	2.72265	2.265836	1.9726380000000001	3.6033779999999997	2.1613439999999997	3.598617	3.304618	4.221004	3.091618
Arxes2	19.779808	20.318048	22.737318	20.100241	16.77339	17.11109	20.652613	18.603286999999998	17.704985	21.053423000000002	20.101067999999998	19.740208	20.772926000000002	21.335169	21.64369	21.147291	19.47757	18.493145000000002	21.55603	16.275703	19.968475	19.304619	20.737054999999998	18.831557999999998
As3mt	5.00705	6.2756	6.61902	5.619648000000001	5.413151999999999	5.514837	5.492861	4.864366	5.5267349999999995	6.372403	5.803713	7.483277	4.814501	4.940562	5.437863	6.685072999999999	6.625699000000001	4.785065	6.345208	4.432375	4.893269999999999	6.119365	5.989866999999999	5.913124
Asah1	29.054976	30.278561	28.537218	30.354151	24.933832000000002	24.992060000000002	27.191028999999997	29.449259	22.862732	27.016088	26.637090999999998	27.460781	26.32218	26.354315000000003	26.122374	25.265194	27.144070000000003	28.696035	32.893326	23.633692	25.926378	29.047029	26.442348	25.998756
Asah2	5.942165	6.012002	5.129967	6.383274	5.347296	5.331531	5.8945300000000005	5.913392	6.450952	6.047701999999999	5.373794999999999	5.393653	4.5148150000000005	5.449148999999999	5.260339	5.491306	5.47883	7.1465369999999995	5.324293	4.751248	4.669436	6.50407	6.507834	6.2523550000000006
Asap1	12.187391	11.487542999999999	12.062464	11.934217	10.732725	12.80766	11.864612	12.711464	14.55605	12.452742	13.589372000000001	11.745439999999999	12.900898	12.375233	13.013715	11.881692999999999	12.110054	12.833022999999999	10.766286000000001	13.231207000000001	12.341322	12.229797	11.300517	13.053717
Asap2	7.774692	8.437103	11.237663000000001	8.915413000000001	9.527625	9.152642	13.479586999999999	11.551919	11.134772	12.142406	10.066064	11.294394	10.730328	12.656467	10.715455	11.271459	11.459534	10.824389	9.64091	9.882295	10.736222999999999	9.648064	9.627889	11.161007000000001
Asap3	0.891243	1.2593809999999999	0.970391	1.154013	1.184755	1.237853	1.32444	1.09466	0.9484	0.9232899999999999	0.980708	1.183023	1.059048	1.1005639999999999	1.027074	1.172788	1.591229	1.423504	1.4519540000000002	0.9564940000000001	1.078665	1.114939	1.327793	0.927318
Asb1	17.764766	19.207767	26.266876	20.093125	23.74397	17.596759	19.847185999999997	25.406370000000003	22.08503	18.87245	19.271851	23.359678	23.66781	28.347523	19.831061	32.786712	27.182357	16.152673999999998	25.186707000000002	21.983953	24.174723	18.193251999999998	26.053055999999998	24.539317
Asb10	0	0.005944	0.010955	0	0	0	0	0	0.005490999999999999	0	0.006553	0	0	0	0	0.007894	0	0	0.005762	0.005107	0	0	0	0
Asb11	0	0.111496	0.019403999999999998	0.050945	0.073788	0.09525299999999999	0	0.11944	0.076287	0	0	0	0	0.081599	0	0	0.045695	0.025802999999999996	0.13389500000000001	0.084359	0.020078	0	0	0.066606
Asb12	0	0.025401	0	0	0.028038	0	0	0.059034	0	0	0	0.249527	0	0	0.056017	0.030310000000000004	0	0.032075	0	0.029769	0	0.029382	0	0
Asb13	8.0356	6.273483000000001	6.3650150000000005	7.123835000000001	7.587008	7.946051	6.053552	7.581583	8.44427	6.556911	6.275097	6.179375	6.999853999999999	5.790886	6.806567	6.093466	7.647958	4.5202160000000005	5.668339	8.201678999999999	7.725189	6.370641	6.224319	6.966525999999999
Asb14	0.167365	0.537263	0.241302	0.186924	0.27724899999999997	0.265216	0.28684499999999996	0.280055	0.349672	0.48770600000000003	0.437381	0.427703	0.248406	0.423284	0.271235	0.211713	0.349292	0.229111	0.246087	0.207918	0.33134600000000003	0.24209299999999997	0.347233	0.340003
Asb15	3.446306	3.832349	3.88637	3.746782	3.4273569999999998	3.790057	0.018574	0.092964	0.076061	0.097974	0.073919	3.247042	7.977659	7.893016	7.550874	0.041879	3.259274	0.051717	3.3314019999999998	0.051153	3.8424110000000002	0.047719	0.017122	3.650867
Asb16	0.29029699999999997	0.183946	0.24472800000000003	0.31011	0.308006	0.24860500000000002	0.293607	0.146892	0.091389	0.174086	0.42288400000000004	0.20181400000000002	0.20813600000000002	0.163079	0.23026799999999997	0.49214600000000003	0.28415999999999997	0.242312	0.099346	0.11429	0.254158	0.307949	0.329696	0.305138
Asb17	0	0.073586	0	0.041144	0	0	0	0	0	0	0.029514999999999996	0	0	0	0	0	0	0	0	0	0	0	0	0.054916
Asb18	0.346831	0.09521	0.100026	0.123735	0.44346599999999997	0.145726	0.044507	0.306454	0.557192	0.05536900000000001	0.149619	0.089311	0.22512100000000002	0.055705	0.135103	0.144707	0.13306700000000002	0.085135	0.087248	0.700872	0.229291	0.036709	0.082625	0.227704
Asb2	1.5011299999999999	1.718912	1.8869759999999998	1.472324	1.540398	1.778518	1.982102	1.114502	1.145837	1.832962	1.5753139999999999	1.9784709999999999	1.003654	1.51142	1.144854	1.7582650000000002	1.484248	1.146603	1.745984	1.480189	1.465355	1.511123	1.543366	1.526791
Asb3	9.320281	9.44709	8.342097	8.755516	8.436611	9.454367	8.536054	8.693265	8.956917	8.719385	8.846765	8.667665	8.60449	9.187608	9.034723	8.930144	9.244006	10.550137	8.256226	9.328051	9.244334	8.298986	9.112489	9.717513
Asb4	9.302722	11.741505	15.635773	9.29256	8.346039999999999	10.971093	11.265578	9.162471	7.691111	12.232991	11.316569	11.26262	12.953726	13.139935999999999	12.586901	13.102139	11.056318	12.469337	11.130929	10.173034	13.762554999999999	11.002019	11.978261	11.446793
Asb5	0.22874099999999997	0.157818	0.24019000000000001	0.6077779999999999	0.377696	0.406988	0.30004200000000003	0.430192	0.418696	0.42155600000000004	0.389755	0.460988	0.360306	0.32159499999999996	0.492018	0.37535	0.42903100000000005	0.329732	0.565902	0.11296800000000001	0.426583	0.375058	0.511681	0.427962
Asb6	9.497283	9.60319	10.365605	10.419492	8.782895	10.370973	10.739988	10.475925	10.179925	10.26561	11.002549	9.117984	9.675371	9.390830000000001	9.855321	10.192999	11.025181	6.351456	9.912560000000001	10.257108	8.902211	9.683633	9.602037	10.324014
Asb7	4.081864	3.95135	3.5083830000000003	3.772472	4.158898000000001	3.76307	4.5662080000000005	4.3083290000000005	3.9100900000000003	4.019179	4.829244999999999	4.098942	4.63146	4.18443	4.16299	3.4779809999999998	3.487074	3.42657	3.6832620000000005	3.5180160000000003	4.151839	3.63394	4.035955	4.396208000000001
Asb8	26.914506	28.620987	27.307423999999997	28.517359999999996	25.29034	25.420482	27.576125	26.083351	26.288696999999996	24.060163	27.956678000000004	24.660873000000002	25.316703	26.268232	23.435398	25.870732999999998	26.521978000000004	27.488318	28.310135	26.385248999999998	28.959632	26.322491999999997	25.910897	26.310278999999998
Asb9	0	0	0	0	0	0	0	0	0	0	0	0.037651	0.019780000000000002	0	0	0	0	0	0.022622999999999997	0	0.020952000000000002	0	0	0.053013
Ascc1	9.314181	10.448129	11.569784	11.2311	10.5769	9.954917	10.633353999999999	9.187453999999999	9.990001	9.918484	9.165828	9.481791000000001	11.115941000000001	8.73048	11.052896	9.90703	9.825546000000001	9.350686999999999	8.747575999999999	10.155935000000001	9.239581	10.664367	10.150078	9.091969
Ascc2	4.454951	5.130491999999999	4.19433	4.694307	5.26318	4.712013	5.5519940000000005	4.486139	3.670931	4.935309999999999	4.309527	4.3707709999999995	4.170706	5.864096	4.1632739999999995	5.784891	5.18618	4.30392	5.098477	5.465165	4.5198849999999995	4.464608999999999	5.41458	5.214021
Ascc3	7.718405000000001	4.580375	4.648639	5.361537	6.612269	5.881404	4.345708999999999	4.250711	4.171747	4.974418	4.399141999999999	4.110721	5.561246	8.316428	5.955522	4.709661	6.334871	9.378167999999999	4.841623	3.88576	4.589773	4.5461290000000005	5.87809	5.304026
Ascl1	1.260505	1.416374	1.091338	1.101952	1.5170370000000002	0.7197819999999999	0.968659	1.034446	0.9141459999999999	1.226702	1.3620649999999999	1.088857	1.046792	1.066958	0.987476	1.0049700000000001	0.8121189999999999	0.8252780000000001	1.775251	1.562866	1.110024	1.131024	0.948399	1.275878
Ascl2	0.120807	0.206841	0.22244	0.204506	0.228844	0.038528	0.25337	0.112055	0.231456	0.216344	0.138406	0.13777	0.12130999999999999	0.177898	0.089661	0.07169099999999999	0.120456	0.164409	0.164948	0.163493	0.300757	0.15796500000000002	0.189137	0.076791
Ascl3	0.01217	0.005713	0.09161799999999999	0.098648	0.010317	0.054198	0.065805	0.052902	0.025111	0.032311	0.002663	0.006431	0.0065969999999999996	0.059522000000000005	0.048891000000000004	0.001256	0.023209	0.01142	0.07119199999999999	0.0034100000000000003	0.013869	0.004323	0.061404999999999994	0.114077
Ascl4	0.31649	0.12825999999999999	0.07539	0.128937	0.27366599999999996	0.135237	0.20221	0.206188	0.228625	0.123197	0.248117	0.137916	0.177339	0.115909	0.22328699999999999	0.20322	0.077946	0.107601	0.136541	0.215367	0.06742000000000001	0.148147	0.051743	0.198434
Ascl5	0	0.049960000000000004	0	0.099853	0.094298	0.160658	0	0.031615	0.062012	0.20977800000000002	0.10602	0.061196	0.03304	0.063377	0.033053	0.037732999999999996	0.05129500000000001	0.019964	0.113054	0.021407	0.108912	0.093092	0.031658	0.11060199999999999
Asdurf	16.663404	15.500173	15.317679	14.90652	14.017466	13.943554	13.965726	14.447273000000001	16.059845000000003	14.517743	15.780292999999999	13.950248	15.132741000000001	15.959175	15.442143	14.852642000000001	0.8085439999999999	15.257629000000001	15.227585000000001	16.833895000000002	13.597012	5.423361	12.812839	7.6239300000000005
Asf1a	5.8948849999999995	5.974616999999999	6.926197	7.254322	5.584265	5.429806	6.318974	6.602492999999999	5.546156	5.754965	6.009784	5.970487	5.710974	5.464966	5.682049	4.588438	5.263021	6.278175	6.8896630000000005	5.133132	5.544937	6.6372789999999995	5.751802	6.062622
Asf1b	0.146014	0.17909	0.303379	0.354838	0.172663	0.159084	0.102046	0.021549000000000002	0.038045999999999996	0.070776	0.155656	0.153953	0.051375	0.125899	0.319729	0.15547	0.194053	0.098964	0.322381	0.066274	0.122092	0.166492	0.17638399999999999	0.13002
Asgr1	0.759346	0.7116180000000001	0.623131	0.8333010000000001	0.997516	0.400345	0.547042	0.444615	1.0218459999999998	0.9548120000000001	1.042081	0.837881	0.399694	0.542826	0.297756	1.325269	0.772818	0.799701	0.993433	0.834986	0.459291	1.556348	0.9132790000000001	1.04925
Asgr2	0.7847850000000001	1.3588129999999998	1.184801	1.554899	1.7036779999999998	0.9132399999999999	1.815009	0.712727	0.482757	0.8513879999999999	1.6740700000000002	0.7513310000000001	0.72632	0.790802	0.4162	0.9042600000000001	1.329817	1.0956350000000001	2.043025	1.082354	0.845424	1.3800620000000001	1.4293719999999999	1.059455
Ash1l	12.598913	12.899028	12.854142999999999	12.570303	11.514673	13.083649000000001	12.311422	12.57403	12.023105000000001	12.494224	13.765729	12.476567999999999	12.208183	13.533778	11.707081	11.383526	11.764028	14.160075	12.403088	11.688713	12.303412	11.1508	12.78335	12.799491999999999
Ash2l	14.990889000000001	14.441685000000001	14.759572	13.495591000000001	13.959615	13.770423000000001	15.794872	13.694429000000001	13.989413	14.452666	15.197941	13.704566	14.504398000000002	14.6717	14.036344	15.309623	14.019948999999999	13.791452	16.130819	15.010458999999999	14.496371	15.609713000000001	14.815244	14.923720999999999
Asic1	16.231658	17.946565	17.473499	16.423915	15.413867999999999	15.166367000000001	19.015843	16.008248000000002	15.508660999999998	20.406491	18.003669	17.8686	17.841048999999998	19.256913	16.484396	20.111093	18.82174	14.863192000000002	17.519243	16.174828	17.228063	18.873407999999998	19.448465	16.76635
Asic2	22.922114	26.172543	28.446258	23.453354	22.355534	22.750643	25.301581	21.62735	23.1627	27.712585999999998	24.312068	21.318273	25.588879000000002	26.654453999999998	23.339458	26.723607	28.835221999999998	24.208532	23.221706	23.174249	23.723698000000002	26.394123999999998	26.245839	25.027926
Asic3	0.214427	0.239575	0.11861300000000001	0.258073	0.195981	0.196602	0.322886	0.22647199999999998	0.317058	0.210763	0.30154000000000003	0.156931	0.218558	0.165294	0.185499	0.34005799999999997	0.16067	0.109739	0.385156	0.128194	0.228316	0.288937	0.329212	0.243195
Asic4	3.7289760000000003	4.694987	5.037945	4.181344999999999	4.266992	3.870481	4.76813	4.061962	5.024875	5.5377	4.438701	4.275361	4.782642	4.720114	3.7073379999999996	5.778786	4.17416	2.948523	5.485361	3.3011209999999997	3.817103	4.720405	5.447866	4.391111
Asic5	0	0	0	0	0	0	0	0	0	0	0	0	0	0	0.023547	0.030924	0	0	0.019441	0	0	0	0	0
Asip	0.129091	0.115282	0.100999	0.146209	0.178216	0.197127	0.179311	0.295105	0.269131	0.17946900000000002	0.079571	0.143702	0	0	0.318475	0.14979	0.120879	0.27056399999999997	0.037926	0.355375	0.116915	0	0	0.052478
Asl	6.860392	6.4497160000000004	4.990501	3.568293	7.3919809999999995	5.559684	7.484445	8.338343	6.571109	6.757217999999999	7.912011	7.024978	4.592847	5.674621	6.383053	4.258754	5.1208800000000005	7.028155	6.489251	6.940309	4.9245019999999995	5.3487919999999995	7.1410350000000005	5.039099
Asmt	0.549401	0.745777	0.8366049999999999	0.513146	0.604047	0.5236109999999999	0.743572	0.8439760000000001	0.660795	0.739556	0.808845	0.9407540000000001	0.742257	0.741421	1.5818020000000002	0.912666	0.746042	0.6393409999999999	0.814507	0.652755	0.636588	1.0487389999999999	1.020983	0.629595
Asmtl	17.348094	19.907477	15.491662	20.151802	21.883118	20.8092	19.409973	19.478129	26.274468	20.829847	19.013023999999998	22.198276999999997	20.099418	16.737304	23.149047	23.998215	25.06148	13.150571	19.259184	20.784423	18.1471	23.433035	18.691343	20.07231
Asns	17.727895999999998	16.215638000000002	16.149461	16.820839000000003	14.540465	18.236810000000002	16.637042	19.063198	16.520842000000002	16.624239000000003	19.394031	15.078719	17.151068	16.155538	15.844114999999999	17.176393	16.88717	18.997405999999998	16.195259	17.158251999999997	17.920157999999997	15.923944	16.63178	17.714699
Asnsd1	1.455554	2.375771	2.176809	2.875786	1.915143	1.737914	1.347015	3.735724	1.476797	2.026493	1.6519650000000001	2.523987	2.667893	0.711785	1.7706279999999999	1.279981	14.312327999999999	1.429592	0.955033	1.535817	2.997624	10.79406	2.6769580000000004	8.215575
Aspa	15.068472	14.521957999999998	11.837295	17.904967000000003	15.352354	13.392919000000001	12.013675	22.134947	15.923789000000001	14.014932	14.320160999999999	17.528156	13.359875	13.415964	13.478765	12.74997	14.319803	18.643527	18.795825	13.412512	13.871162	17.251448	15.868889000000001	12.937721
Aspdh	0.804471	1.382276	1.366382	0.919575	1.248399	1.217416	1.066632	1.127859	1.264736	1.039284	1.3994719999999998	1.3908479999999999	1.417742	1.204208	1.234516	1.210857	1.516441	1.064994	1.345369	1.194267	1.312453	1.337343	1.417439	1.198146
Aspg	0.214883	0.396436	0.21178899999999998	0.264825	0.12041700000000001	0.145724	0.324885	0.12481199999999999	0.24193699999999999	0.281902	0.173318	0.48183400000000004	0.250671	0.337825	0.272968	0.36778099999999997	0.414627	0.19763	0.559329	0.253525	0.2118	0.610053	0.27970300000000003	0.333441
Asph	26.369288	25.795591	23.708051	26.384522999999998	21.509085	24.461289999999998	24.098777	28.853392	23.866785999999998	26.590228999999997	30.161903000000002	25.557644	26.428177	28.076134000000003	25.598123	25.277031	23.727299	26.203485999999998	25.80542	26.144141	23.838155	27.710884999999998	26.878591999999998	26.215011999999998
Asphd1	8.21529	8.266373	8.408653	8.678057	8.173702	8.364395	9.224657	8.770760000000001	8.576398	9.608118	8.902916000000001	8.280831	8.355589	8.307226	8.220601	10.760057000000002	9.50435	5.84552	8.074117	7.317206	9.645116	10.020126	8.304733	8.505709
Asphd2	7.994329	9.865452000000001	10.513933999999999	9.697122	10.074546	8.974007	8.846777000000001	9.172249	9.35112	9.039031	9.767683	9.501424	9.974611	10.204914	10.139076	11.646156	10.458233	8.066604	9.749308000000001	9.648413	10.616375999999999	10.106336	11.496144000000001	9.450633
Aspm	0.269022	0.334702	0.42529799999999995	0.291983	0.297146	0.341478	0.270703	0.33315	0.302728	0.26724000000000003	0.324347	0.41864700000000005	0.273825	0.272198	0.302296	0.286945	0.385746	0.345926	0.304167	0.214689	0.368877	0.35630300000000004	0.375815	0.33634400000000003
Aspn	0.610318	0.500815	0.661938	1.7102700000000002	0.78864	0.662621	0.37908400000000003	0.585043	0.6531640000000001	0.753213	0.42419799999999996	0.8695069999999999	0.47726199999999996	0.390982	0.43794799999999995	0.6975640000000001	0.62959	0.694009	3.06719	0.29311	0.628717	0.795391	1.108532	0.524282
Asprv1	0.083524	0.13033699999999998	0.012919	0.182366	0.13000799999999998	0.1154	0.08845599999999999	0.073167	0.166871	0.035453	0.09513300000000001	0.082864	0.024479	0.037944	0.05796799999999999	0.038232999999999996	0.117319	0.057867999999999996	0.025519999999999998	0.128331	0.149729	0.116935	0.028544999999999997	0
Aspscr1	19.175084	20.365871	22.115743	19.238092	20.040279	19.945702	18.996389999999998	18.439187	21.070995	17.233709	20.405594	19.826499	20.488042999999998	17.183806	18.128684	21.264388	19.546768	13.803989999999999	17.183052	21.226257999999998	18.129075	20.122018	19.605387	17.333234
Asrgl1	60.144514	45.476756	53.319340000000004	56.369671	55.574711	53.224061999999996	55.22121	54.036549	58.179556000000005	52.010895	51.421652	55.563177	54.566106000000005	51.741474	51.739952	50.550539	56.054178	41.779308	57.993354000000004	64.15607800000001	58.137699	65.62546	49.886408	53.550068
Ass1	26.269932	28.809661	27.09518	28.210528999999998	27.185990999999998	33.862553000000005	26.623815999999998	32.68314	20.9938	26.045220999999998	35.125393	26.871402000000003	35.893858	29.283978	31.665118	35.167353000000006	31.01288	33.887541999999996	28.268276	35.161747999999996	31.682191999999997	29.073574	28.865008000000003	35.877972
Aste1	1.067655	1.249567	1.321222	1.05047	1.19889	1.199639	1.300065	0.8815620000000001	1.133737	1.081244	1.202112	1.191202	1.381514	1.3162040000000002	1.194827	1.014034	1.28936	1.258235	1.098151	1.203323	1.233324	0.9820200000000001	1.406658	1.2625629999999999
Astn1	37.133896	39.31904	41.552683	34.781058	37.818614000000004	38.085772999999996	37.540842	37.288274	36.554558	44.120821	40.497174	38.507397	42.688468	44.436279	40.988053	41.844074	40.384840999999994	46.413058	36.973332	38.602102	41.843185999999996	37.800082	40.559236	41.035672
Astn2	10.291841999999999	9.887307	10.764336	8.070492999999999	11.1274	11.143896	9.875463	9.891606	9.855449	10.345684	10.78261	9.447556	10.476054	10.81215	9.739573	10.611717	11.925837	10.037258	7.670781	11.449152999999999	11.576271	9.424159	10.229322999999999	9.84337
Asxl1	5.921636	7.044169	6.431847	6.281257	6.275568	6.602100999999999	6.847544999999999	6.623155000000001	6.740239	6.804194	7.239469000000001	6.776555	6.092178	6.495348	6.157935	7.0549729999999995	6.732291	6.103613	5.722466000000001	6.176074	6.924562	5.895686	6.873058	6.404776
Asxl2	1.633453	1.5446090000000001	1.901484	1.497693	1.612403	1.546676	1.5623879999999999	1.6836099999999998	1.572489	1.757051	1.842197	1.761265	1.4718120000000001	1.684593	1.6010959999999999	1.556357	1.621825	1.765596	1.651932	1.413042	1.721137	1.574289	1.6763130000000002	1.68423
Asxl3	0.836026	0.9103459999999999	0.647522	0.609846	0.6826720000000001	0.7762180000000001	0.676824	0.85496	0.7511899999999999	0.698754	0.8930290000000001	0.554242	0.459846	0.784964	0.442018	0.754125	0.6709069999999999	0.324893	0.647211	0.6854319999999999	0.699811	0.867692	0.8771129999999999	0.477684
Atad1	49.25492	40.578634	45.256993	49.668104	46.058865000000004	43.156591	43.810913	45.188076	42.45965	45.052505	43.897085	44.078599	48.099234	48.87637	46.899687	38.35922	40.648444	56.001045	50.147898	40.251688	41.713108	42.689984	44.711775	44.003688000000004
Atad2	0.6218100000000001	0.9558	1.212933	0.731571	0.684325	0.676016	0.894342	0.8323520000000001	0.74321	0.800715	0.8660469999999999	0.879238	0.739283	0.8993629999999999	0.6970149999999999	0.59495	0.682954	0.877266	1.057528	0.660321	1.0188409999999999	0.6449590000000001	0.8403440000000001	0.804308
Atad2b	2.479636	2.580823	2.473852	2.767641	2.267725	2.592475	2.47519	2.466341	2.362264	2.7946	2.7443459999999997	2.638064	2.3397580000000002	2.902689	2.149781	2.323777	2.498621	2.541408	2.527247	2.218607	2.5549150000000003	2.760385	2.370482	2.193768
Atad3a	9.891136999999999	10.092429	10.463169	10.466275	11.163409	10.691084	10.108869	10.479289999999999	11.465527	10.403406	9.562558000000001	10.42425	10.838607000000001	8.714513	10.645224	11.504662	11.772067	7.83465	7.685488	10.814419000000001	9.988211999999999	10.182948	11.154767999999999	9.130925999999999
Atad5	0.715897	0.825892	0.681949	0.965216	0.579545	0.68165	0.679078	0.7765340000000001	0.677171	0.964309	0.791166	0.9332790000000001	0.505318	0.758	0.752626	0.5664279999999999	0.5879479999999999	0.769269	0.9595239999999999	0.752478	0.675077	0.6890649999999999	0.634195	0.795959
Atat1	16.143752	19.594932	20.601107	16.002924	17.923607999999998	17.994510000000002	20.380492	18.093332	19.062601	18.609219	18.966611999999998	18.366964000000003	19.274872	19.600629	19.100891	20.183471	17.061957999999997	19.689825	21.044233	17.916998	18.189632	18.289042000000002	18.938252	17.909047
Atcay	74.608734	69.010521	68.027824	74.760216	68.475655	74.284706	69.59485600000001	68.591499	70.696854	71.76217700000001	73.415031	67.347084	77.776787	70.543251	75.591881	78.22718	69.666496	58.380295	61.140625	70.52486400000001	74.37786899999999	73.800545	70.78009	72.699402
Ate1	14.062976999999998	13.631657999999998	14.003312	14.709676000000002	13.166873	12.252682	13.121988	13.270664000000002	11.391784	15.644701999999999	16.064769000000002	13.366867000000001	14.138285999999999	15.620546	13.237549	13.542266	12.319607000000001	13.507102	13.742129	11.695953	13.682979999999999	12.463925999999999	14.286325	13.631235
Atf1	7.034062	7.6798660000000005	8.093369000000001	7.965142	6.6014740000000005	7.339599000000001	7.168372	6.290832	6.223436	7.519782000000001	7.322732000000001	7.02297	6.865102	7.507035000000001	6.316259	6.494527	6.47524	7.014722999999999	8.023758	5.901387000000001	6.754206	7.555407000000001	8.074781	7.083521000000001
Atf2	39.593763	37.646696999999996	35.604144	40.465516	32.218222999999995	36.537609	35.737929	37.744246000000004	34.701689	38.214021	41.005459	34.095438	39.554315	40.915515	38.259260999999995	37.79761	32.434236999999996	47.273593	35.894656	35.876511	36.705436	35.751886	38.39356	39.940951
Atf3	1.7747979999999999	0.678172	0.848269	0.770243	1.997687	0.6815	0.8908370000000001	0.285999	0.573141	0.14169	0.892019	0.42597299999999994	0.833675	1.278359	0.8227639999999999	0.635223	1.166884	1.8577270000000001	0.897857	0.457588	0.508293	0.47624099999999997	0.653331	0.764865
Atf4	83.30342399999999	68.379198	72.32782399999999	74.96225600000001	74.259684	78.92326	75.12616	79.431111	78.650888	65.389916	77.693236	65.662327	81.182917	72.82387	70.51557199999999	67.881175	65.220109	75.816356	66.229964	70.028412	73.93268499999999	72.141734	70.580616	76.42077900000001
Atf5	28.413293	28.560113	33.851552000000005	29.043862	30.855746000000003	30.876896999999996	35.817218	28.088874	29.695224	29.151165000000002	26.568814	32.293492	24.413913	27.959487	26.036966	33.456257	28.390154	21.614463	30.044690000000003	29.273653000000003	30.132376	32.294385	30.634443	25.222334
Atf6	8.943058	8.441785000000001	8.789387	9.133759	8.846879	10.143911	8.959914999999999	10.087423	9.459162	9.029115	9.094121000000001	8.774914	7.864296	8.729225	8.499342	8.647184	8.463544	9.012494	9.479794	9.853841000000001	9.143028	9.140547	9.155388	9.05023
Atf6b	18.184085999999997	19.6157	20.180064	17.753894	20.935423	22.368901	19.429129999999997	19.009798	21.952294000000002	20.277592000000002	19.184878	18.976322	21.351517	20.025979	20.651951	20.496026999999998	21.114459	15.945626	19.242846	20.129478	21.608136	19.69558	18.422086	19.762488
Atf7	2.702139	2.664213	2.317222	2.365158	2.8063689999999997	2.590075	3.037298	2.293644	3.0570470000000003	3.007902	2.723145	3.204973	2.368113	2.868478	3.209094	2.835368	3.523744	3.3694269999999995	2.934365	2.21942	2.7427259999999998	2.866212	2.816776	2.646722
Atf7ip	9.416134	7.928000999999999	9.41726	8.069582	7.8012820000000005	9.078141	9.522583000000001	9.756767	9.320527	9.182355000000001	9.890467999999998	8.776569	8.504044	10.334988000000001	9.292848	9.931028	10.476772	12.130109	9.679791	9.450499	10.113477	9.268046	10.496924	9.667416000000001
Atf7ip2	0.113756	0.033843	0	0.02623	0	0	0.132299	0.034513	0.06372699999999999	0.021415	0.048832	0.034098	0	0.048899	0.019975	0	0.046426	0.079091	0	0.035531	0.005866	0.060686000000000004	0.029432999999999997	0.06174299999999999
Atg10	2.14902	1.599824	1.988677	2.4005509999999997	1.687186	2.169834	2.150055	2.02224	2.040142	1.6971310000000002	2.2108529999999997	2.292585	2.7537849999999997	1.859315	2.107383	2.2629240000000004	1.6438279999999998	1.640179	2.1469720000000003	2.06858	2.065117	2.403543	2.004754	1.9373779999999998
Atg101	17.555222	18.304902	17.357474	18.129849	18.187355	16.707060000000002	20.124794	14.769032999999999	19.2785	15.485023000000002	18.08858	18.033006	19.497239	14.755773000000001	18.612319	20.065863	17.14314	10.28786	17.183301999999998	19.651743	16.82411	19.199053	19.584325	18.626751000000002
Atg12	21.767661999999998	23.392096	22.54753	22.112196	19.577022	20.467276000000002	21.594888	20.459001	19.054092	22.162285	22.713411999999998	20.881126000000002	21.266391	22.990575	20.363443	21.607796	19.886338000000002	21.452289999999998	22.472379	21.336716	21.427374	20.475122	21.361554	22.084568
Atg13	22.049379000000002	21.253760999999997	20.113148000000002	20.213541	23.048775	21.556719	22.378889	23.302731	22.884151	20.996826000000002	23.116761999999998	19.657541000000002	21.731081	22.05649	20.896616	22.764338000000002	24.339544	21.393745000000003	20.560710999999998	21.5987	21.783188	19.759872	20.230125	21.742273
Atg14	4.7883059999999995	4.312174	4.72105	4.746669	4.079941000000001	4.320473000000001	5.039555	4.846883	4.726979	4.465773	4.47361	4.3373870000000005	4.638574	4.736187	3.8778599999999996	4.597251	3.961813	3.9182980000000005	4.324371	4.345206	4.387339	5.080818	4.11498	4.38015
Atg16l1	11.180067	11.518742	10.070422	10.044856	11.014399000000001	11.795983999999999	10.854039	11.379511	11.654542999999999	10.577119	11.670316	9.601334	12.338861	11.329416	11.068559	11.431045	10.557053	9.399839	8.756374000000001	12.405835	11.563491	10.696164999999999	10.412104	11.304966
Atg16l2	1.255585	1.248545	1.0938299999999999	0.948716	1.208534	1.381258	1.257884	1.130701	1.4156600000000001	1.6891740000000002	1.352052	1.471357	0.869489	1.020913	1.269747	1.518594	1.7888650000000001	0.8203969999999999	1.0918809999999999	1.098168	1.399233	1.2734940000000001	0.795507	1.1724940000000001
Atg2a	7.492877	7.867462	8.337473	6.070806	7.7094130000000005	7.316610000000001	8.34596	8.225147	8.131575999999999	7.575519	8.228402	7.913875	8.365389	7.918361	7.498792999999999	8.610384	8.478199	7.117192	7.596752	8.741339	8.146528	7.73681	8.267693	7.965332000000001
Atg2b	11.070974	12.490496	12.264385	11.440744	11.137325	12.388697	8.723497	11.260758000000001	10.407272	9.102364	11.161019	10.521378	10.091299000000001	11.618984	12.231285	12.883503	11.207788	12.080264999999999	9.793792999999999	10.477213	10.477081	10.277846	9.432074	11.178082
Atg3	28.839953	25.309893	25.541218	28.113489	29.209384000000004	27.618637	27.35084	26.419897	25.948255	23.228064	26.853279999999998	24.712413	27.805673	25.225603	25.305593	26.298578999999997	25.454516	22.010166	26.028008	26.170175	25.305478	29.608588	27.926040999999998	26.435809000000003
Atg4a	3.757993	3.63901	3.270234	4.155712	3.4609360000000002	3.64299	4.145291	3.6613059999999997	3.776871	3.308071	4.002599	4.554741	3.261271	3.658956	3.765747	2.79336	3.828824	3.9007980000000004	4.145682	3.7384470000000003	3.5616260000000004	4.463531	3.447313	4.112469
Atg4b	19.23854	17.692881	18.428324	19.086685	18.784464	18.435751999999997	19.238525	19.216012	17.898923	17.72127	19.172833999999998	17.786043	17.215554	16.061508	18.497914	19.692162	19.152784	14.335201999999999	17.383479	17.726781	18.549675	17.063048000000002	17.921556	18.92541
Atg4c	9.558607	8.972571	6.331375	9.583895	10.086106	8.613978	9.477468	10.122683	9.551657	8.184352	10.583146000000001	10.743532	8.108464999999999	7.914582000000001	8.980811	7.477264999999999	8.225679	10.224664	8.983533999999999	8.466492	8.450899	9.651636	8.743149	8.09559
Atg4d	11.859256	10.278611	11.005719000000001	9.431894	11.028756	10.759404	11.139147	11.472106	12.568398	9.377087	11.807382	10.897944	11.018483	10.533222	10.634122999999999	11.162579	10.509139	7.561313	10.187462	12.094494000000001	11.147851	12.417444	11.503245	11.261311
Atg5	9.86663	10.115111	9.492204	9.207983	9.416894000000001	9.220789	8.767136	10.352964	9.29993	9.114214	9.516086	8.942007	9.815994	10.498876	10.079455000000001	9.519903999999999	9.530459	10.549622	9.110028	9.287755	8.606786999999999	9.060648	9.350371	9.418466
Atg7	5.26639	4.873632	4.366191000000001	5.131867	5.849196	4.877398	5.508971	6.1172580000000005	4.902372	4.3713370000000005	4.5405370000000005	5.880795	4.2233540000000005	4.936193	5.050222	4.612907	5.347353	4.106249	4.609938	6.324911	6.127835	5.218273	5.273137	4.578897
Atg9a	28.067496000000002	28.219133000000003	25.900371	25.578054	28.908506	30.869023	28.880716999999997	29.6719	32.262797	28.932345	28.104059999999997	28.084360999999998	31.343004999999998	30.666056	29.938499	33.02644	32.306249	30.353761	24.685485	29.568021	29.756366999999997	27.220468	29.483053	29.281488
Atg9b	0.084983	0.114016	0.22078899999999999	0.131973	0.156437	0.09415499999999999	0.10137	0.132428	0.11778699999999999	0.050837	0.17140899999999998	0.22677199999999997	0.14695999999999998	0.10292000000000001	0.079695	0.124601	0.183821	0.18317999999999998	0.123269	0.145038	0.082356	0.172486	0.192575	0.072511
Atic	20.110277	20.121610999999998	21.465185	19.830935	19.199092999999998	21.225288	19.85717	19.668018	16.708288	20.494007	19.881184	21.932629000000002	23.292397	23.102755	20.642263	23.156157999999998	19.73604	18.211197	21.945104999999998	21.476198	21.882072	22.853348	20.772924	19.820183
Atl1	45.559787	43.225013	42.190464	46.19293	38.755283	42.235413	41.089678	45.576777	42.942163	44.557113	44.511384	40.104025	44.660599	43.219187	42.068381	43.787887	39.828486	50.331547	41.204212	41.438823	40.804252000000005	43.6678	43.584925	45.05192
Atl2	17.593006	17.285845000000002	17.488951	18.177187	14.247612	17.398129	17.803901999999997	18.303419	15.385981	16.301781	18.263702	16.418474	16.779678	17.528931	17.40147	14.947292000000001	15.566179	15.671423	17.030872	15.336298999999999	15.614810999999998	16.743517	17.187510999999997	15.940176000000001
Atl3	4.3948730000000005	4.988047	5.052912999999999	5.348848	5.1503190000000005	4.03071	4.051846	4.0163	3.894222	4.343911	4.457312	5.129535	3.7164599999999997	4.00473	3.7783800000000003	4.052384	4.532419	4.496798	5.987036	3.6299089999999996	4.222001000000001	4.880079	4.575414	4.507969999999999
Atm	1.6116549999999998	1.8872229999999999	1.886622	1.689373	1.614937	1.631291	1.604749	1.618535	1.7670259999999998	1.987744	1.742271	2.053166	1.071655	1.488923	1.3862139999999998	1.436633	1.7603509999999998	1.565597	1.7969700000000002	1.40326	1.6112520000000001	1.690537	1.371607	1.57364
Atmin	16.458467000000002	17.152858	17.040563	17.489493	14.46553	15.884032000000001	17.413603	16.308219	16.935437	18.314702	18.06776	17.37319	16.920991	17.591233	17.99376	18.079193	17.888079	17.684562	17.424298999999998	15.571615	15.717251999999998	17.129453	19.939307	17.799063
Atn1	23.804405	31.382033000000003	30.625334999999996	23.588794	27.366501	31.203818	28.982784999999996	27.421446000000003	29.116952	31.608501	29.516961	29.379966999999997	32.863791	33.494042	30.182121999999996	33.131489	29.95435	26.987328	25.644471	27.820381	29.337218	27.945495	30.790012	29.416417
Atoh1	0.023632	0	0	0	0	0.070099	0	0	0	0	0	0.024832	0	0	0	0	0.024706	0.021041	0	0	0.009881000000000001	0.060451	0	0
Atoh7	0.382677	0.13550299999999998	0.179321	0.0945	0.12294300000000001	0.202433	0.120768	0.25867199999999996	0	0	0.207304	0.076849	0.176176	0.125131	0.018519	0.063042	0.26697600000000005	0.255069	0.003358	0.41858500000000004	0	0.098165	0.161723	0.250778
Atoh8	0.324664	0.6945939999999999	0.387732	0.6717609999999999	0.579843	0.550798	0.508789	0.391955	0.30148400000000003	0.40894400000000003	0.405475	0.683624	0.414835	0.6099100000000001	0.5661510000000001	0.5219699999999999	0.310777	0.5571619999999999	0.452251	0.311886	0.556832	0.784324	0.6917409999999999	0.343625
Atox1	34.67804	41.343018	38.614868	40.605194	37.263954	36.784847	33.429138	33.949375	33.528290000000005	30.870179999999998	32.085407000000004	35.494225	32.642796000000004	27.678801	26.192335	42.066174	37.459099	31.565941	35.925682	34.731869	31.628025	37.289345000000004	40.249088	34.841503
Atp10a	2.982137	3.265702	3.389479	2.8361970000000003	3.2395419999999997	3.3437	2.837018	3.1167529999999997	2.196289	2.695993	2.266189	2.676225	2.540834	2.5380979999999997	2.528341	3.1229259999999996	3.121477	2.344479	2.524004	3.00031	2.539297	2.789091	2.391239	2.795115
Atp10b	0.562475	0.5899770000000001	0.602068	0.5358109999999999	0.537778	0.420257	0.573351	0.6212409999999999	0.647768	0.443697	0.530279	0.669912	0.561651	0.544135	0.552847	0.534229	0.43010600000000004	0.433433	0.6014079999999999	0.462211	0.7221890000000001	0.6965600000000001	0.692602	0.387252
Atp10d	1.584711	1.818846	1.444445	1.6730630000000002	1.8786580000000002	1.865705	1.648724	1.185771	1.123528	1.208664	1.236178	1.627861	1.296484	1.422073	1.386819	1.292251	1.639519	1.9387560000000001	1.7199369999999998	1.352852	1.3430959999999998	1.231698	1.627218	1.236744
Atp11a	16.919341	16.19518	16.923607999999998	18.817676000000002	17.093994	16.310108	16.478248999999998	18.392347	18.456813	14.967254	18.225077	18.845206	17.546917	16.431783	17.124154	16.938093	18.035424	14.588454	18.069277	18.506445000000003	18.229517	19.446036	17.794937	16.690082
Atp11b	6.69192	7.822344	7.828243	8.028350999999999	7.5578460000000005	7.682635	7.6246160000000005	7.778982000000001	7.429173	8.292522	7.8867899999999995	8.801414999999999	7.817547	8.922877	7.303724000000001	6.010256	7.464772999999999	7.7199860000000005	7.5301279999999995	6.751422	7.232889	6.646514999999999	7.176080000000001	7.977921
Atp11c	1.9608150000000002	2.392809	1.9897150000000001	2.309409	1.881558	2.477596	1.8847169999999998	4.358268	2.139653	2.122373	2.2819130000000003	2.105588	1.897714	2.4488540000000003	2.029936	1.589321	2.082671	2.450772	2.246445	1.94006	1.8348119999999999	2.264151	2.150431	2.297982
Atp12a	0.016335	0.02584	0.040507	0.011840999999999999	0.015793	0.026293	0.038271	0.030251	0.046452999999999994	0.041951999999999996	0.03161	0.047191000000000004	0.009656999999999999	0.055916999999999994	0.034186	0.049044	0.058921	0.06425700000000001	0.025126	0.019601	0.090055	0.013072	0.016912	0
Atp13a1	10.613744	12.516573	10.483326	8.638438	12.333738	11.753424	11.074681	11.063711999999999	10.833629	10.881566000000001	11.121998	10.444505	10.908729	13.61524	11.424334	11.95008	12.963148	11.085979	10.005931	11.931697999999999	12.039619	10.422839	11.978000999999999	10.698957
Atp13a2	58.280498	58.204812	56.5574	56.108098	57.284673	60.384541000000006	61.774459	57.782849	61.894535	59.68845400000001	61.403052	57.815504000000004	59.992879	57.648384	58.023587	63.765092	66.317091	46.164072999999995	51.770312	65.11419000000001	58.68930600000001	59.747032999999995	63.09036	63.417023
Atp13a3	6.849766000000001	7.174564	6.882673	6.921079	6.146715	6.679588000000001	6.786708999999999	6.907311999999999	6.325197	7.221171000000001	6.857772	7.211991	7.736573	7.651713000000001	7.513255	5.618092	6.01668	7.730652	8.052008	6.248875	7.320237	6.309049	7.161681	7.6875789999999995
Atp13a4	4.168908	4.568274	5.1375839999999995	4.277829	4.126431	4.343083	3.8832449999999996	3.7748489999999997	3.9360199999999996	4.275129	3.846194	4.485004	4.248641	3.84064	3.8376940000000004	4.607394	4.985598	4.748752	4.123253	4.67397	4.677017	4.491611	4.104235	3.914193
Atp13a5	1.133948	2.181657	2.219128	2.074822	1.527392	1.722733	2.528202	2.460223	2.4973099999999997	2.316134	2.406368	2.087616	1.493207	1.360667	1.638568	2.52021	2.28265	1.7782080000000002	2.290123	2.622109	2.20771	2.91256	1.7350900000000002	1.2977450000000001
Atp1a1	82.618217	94.93512	108.831902	90.420082	93.364456	98.622505	97.184311	93.281288	91.728348	94.558319	97.950333	97.193748	100.824188	102.23078199999999	104.133774	109.92876399999999	59.892826	49.635067	92.307304	101.517426	114.012817	94.42849	99.319817	100.020569
Atp1a2	314.727753	285.346436	291.888763	300.366669	341.932495	335.70257599999997	340.790833	323.510773	344.128052	324.306824	308.035614	376.292938	285.964935	297.624908	319.543396	318.629608	401.77142299999997	276.15682999999996	347.267242	362.164642	299.675934	349.992188	316.17157000000003	330.55810499999995
Atp1a3	472.56740199999996	484.841428	438.17068499999993	427.849421	495.339634	544.587492	510.01786100000004	517.4738940000001	595.846143	530.1265	504.70826100000005	450.50995300000005	536.515719	496.860997	506.89270700000003	559.214911	569.9879990000001	428.566064	423.722789	534.110368	501.72134400000004	493.43318099999993	554.019311	536.433082
Atp1a4	1.5473459999999999	1.171512	1.178334	1.314423	1.610441	1.346954	0.963865	1.455272	1.7470150000000002	1.4265139999999998	1.633102	1.9061139999999999	1.558589	1.2660049999999998	1.398175	1.5253379999999999	1.6640970000000002	2.723938	1.4866840000000001	1.624596	1.660279	1.547112	1.591613	1.6319860000000002
Atp1b1	648.171204	545.926575	488.044037	628.045288	540.1604	583.4669190000001	574.551025	614.7225950000001	649.9853519999999	590.8288570000001	590.391296	516.630005	624.9968259999999	545.379639	571.288818	532.805847	532.527466	591.435303	546.4387820000001	567.143188	551.891968	591.9712519999999	588.929565	635.933777
Atp1b2	158.400482	166.402084	179.62063600000002	144.012009	172.012024	188.373199	172.50946000000002	176.196945	178.796051	174.24336200000002	171.47966	188.240387	182.71861299999998	177.912476	180.100311	175.92807	190.13549799999998	186.491425	192.34462	205.439041	176.18335	190.52156100000002	169.60112	181.964828
Atp1b3	51.671006	53.048689	53.133345999999996	61.496545999999995	50.828119	49.359933000000005	56.993129	53.113114	49.833001	55.785501000000004	55.204733	58.467837	51.351695	53.441320999999995	51.247603000000005	52.994122	51.438852000000004	59.765981000000004	65.919432	51.121542	55.256915	59.224747	59.040248999999996	53.180403000000005
Atp1b4	0.004424	0.015825	0.0054340000000000005	0.018493	0.008814	0	0.008135	0.014214	0.014715	0.0043950000000000005	0	0.009506	0.006801000000000001	0.007442	0	0.0050609999999999995	0	0	0.008520999999999999	0	0.012570999999999999	0	0	0.007464
Atp23	4.788378	5.909332	6.53712	4.87526	4.4420660000000005	4.376281	4.8763879999999995	4.4836480000000005	4.728388	4.782691000000001	4.375361	3.937125	3.224475	4.510149	4.152804	5.447159	5.059718	3.8945309999999997	4.290546	4.779914	4.725396	5.004433000000001	4.478987	5.130851
Atp2a1	0.395201	0.143531	0.20647600000000002	0.217637	0.254035	0.302367	0.268663	0.5057159999999999	0.598479	0.167433	0.39616999999999997	0.136233	0.40624	0.10128200000000001	0.37287600000000004	0.140571	0.28218499999999996	0.306644	0.163605	0.776778	0.34963299999999997	0.28442	0.060254999999999996	0.190729
Atp2a2	129.972492	109.909949	111.639091	115.821331	118.664157	135.186818	112.029072	127.22117	136.126403	114.740131	124.126916	106.025677	134.382129	123.581768	127.25806599999999	113.828277	117.44205	124.907269	105.567228	137.357412	132.826697	114.513159	113.95719	133.30223999999998
Atp2a3	1.239398	1.1491280000000001	1.121343	2.151766	1.599457	1.854398	1.345518	1.225235	1.589574	1.195897	1.6548209999999999	1.978231	1.196389	0.932232	1.337293	1.378632	1.401385	0.9976649999999999	2.186512	1.814874	1.731581	1.613232	1.717887	1.440343
Atp2b1	47.706055	33.666006	29.610933000000003	42.439857	38.247034	49.281706	29.419234999999997	46.392877	48.461940999999996	32.874507	35.850204	23.707907000000002	49.003916	34.065057	36.993209	23.444107000000002	32.715821000000005	38.003118	22.768254000000002	53.45969399999999	41.766793	28.768303000000003	30.732172	45.109584999999996
Atp2b2	41.15913	32.524284	30.893681	33.34137	37.766037	42.002483000000005	34.273185999999995	41.492092	48.762646000000004	34.960636	35.050461	31.55172	40.690628000000004	35.237217	36.349384	33.157841	37.393288	28.930079	31.168539000000003	38.634754	36.798084	33.868526	37.050282	42.14267
Atp2b3	23.241515	27.6591	26.225832	18.191301	26.322968	20.348927	20.00159	22.330656	24.186866000000002	28.623275	19.886048000000002	26.865817	25.163584	31.534206	27.302184000000004	30.178055999999998	26.006967000000003	26.479903000000004	23.013102	23.796178	27.402686	22.781941	23.512659	30.983386
Atp2b4	23.194706	29.626081	28.109147999999998	24.814004999999998	24.037413	25.80031	30.446526000000002	23.292645	23.391393	34.512791	28.858294	28.967098999999997	27.785003999999997	30.644249	29.048167	30.559219	27.825232	27.464392999999998	27.709007	20.819337	23.168865	24.744506	31.626534000000003	26.906571999999997
Atp2c1	39.239263	38.506914	37.532149	41.059447	36.488919	39.160068	37.928478000000005	41.306743	38.322507	37.263625	42.419083	37.835716999999995	44.640896999999995	44.074634	41.101896999999994	35.673388	37.074304	37.719859	42.456340999999995	40.321903999999996	39.223903	39.593509000000005	38.566478000000004	43.107890000000005
Atp2c2	0.5677989999999999	0.24249099999999998	0.5155489999999999	0.41332700000000006	0.501974	0.27118000000000003	0.310197	0.507916	0.441163	0.669474	0.397064	0.578182	0.5634170000000001	0.49111899999999997	0.416588	0.545357	0.377025	0.285603	0.344764	0.553925	0.6137699999999999	0.6296619999999999	0.440783	0.658857
Atp4a	0.078502	0.100438	0.181606	0.20416900000000002	0.2447	0.275005	0.143054	0.203023	0.124635	0.201017	0.31092600000000004	0.293145	0.050531	0.30656700000000003	0.21607600000000002	0.280252	0.23178200000000002	0.201483	0.07621	0.110426	0.072265	0.10611199999999998	0.359097	0.243846
Atp4b	0	0	0	0	0	0.029042000000000002	0.024191	0	0	0	0	0	0	0	0	0	0	0	0	0	0	0	0	0
Atp5f1a	330.866394	313.558929	295.3591	336.24325600000003	317.353668	313.261566	343.54098500000003	331.40802	317.820557	306.990234	322.475403	306.722626	329.489075	318.07428	313.488861	345.377136	323.165192	282.208679	314.79003900000004	325.7211	322.583313	331.34320099999997	336.35858199999996	342.2034
Atp5f1b	488.827454	449.51620499999996	438.03158600000006	507.792999	478.856537	453.706299	478.421906	489.223755	497.2091980000001	449.503998	468.48858600000005	430.46524000000005	465.73110999999994	421.98706100000004	463.587891	487.296783	477.92071500000003	355.787415	446.46063200000003	469.11459400000007	454.01605199999995	475.39971900000006	454.586639	466.783966
Atp5f1c	117.842032	113.989646	113.031254	132.576119	117.77932	108.279206	119.92299299999999	117.22336999999999	113.342747	113.65210900000001	121.71070900000001	110.85711599999999	121.366427	105.62458600000001	120.99496599999999	114.13509499999999	113.645251	114.108158	120.381616	116.674761	119.179105	128.458306	121.2802	129.567892
Atp5f1d	128.296257	119.909754	111.675156	121.194328	118.893445	119.573101	124.169054	125.93845800000001	126.21410800000001	109.241253	118.800054	119.01441000000001	121.535707	110.256546	114.947994	129.095558	122.01199299999999	97.375929	116.336592	136.545927	107.542324	119.66593600000002	118.51720300000001	122.08085600000001
Atp5f1e	127.933228	122.55140700000001	137.943985	140.531662	140.70701599999998	111.29229	138.65383899999998	132.60733000000002	143.824081	123.221802	119.35961200000001	137.699921	131.620499	114.38813	123.825203	128.08676100000002	131.878784	127.97494499999999	130.917343	132.395111	131.926971	144.848724	127.445351	126.269279
Atp5hl1	0.060394	0.037658	0.125883	0.133211	0.125631	0.038811	0.116996	0.07157100000000001	0.188411	0.123365	0.216548	0.12061199999999998	0.09854299999999999	0.126684	0.093659	0.035073	0.085873	0.024225	0.022732	0.13489500000000001	0.087519	0.13857	0.10828399999999999	0.148079
Atp5if1	158.387558	154.186707	154.72972099999998	179.167282	169.83291599999998	150.604553	178.388947	156.609299	164.307816	160.55865500000002	157.676865	150.949356	161.4823	140.9263	171.657593	162.491074	161.869476	157.03331	157.004486	151.07016000000002	154.632446	170.440247	156.014694	169.344162
Atp5mc1	109.10793500000001	114.568569	103.318476	124.256575	121.772598	115.441327	123.797274	132.165995	127.272125	104.564751	112.01704099999999	116.425193	125.180994	104.811357	121.553766	129.89191100000002	117.04206200000002	74.40607	107.03758700000002	122.779725	124.428684	127.22233999999999	125.673447	117.16602900000001
Atp5mc2	127.829295	134.99543500000001	130.11328500000002	126.163113	128.685774	111.524454	135.00413999999998	122.58315800000001	122.029449	129.32230900000002	115.451291	129.61231999999998	118.951318	110.424149	116.46417	140.288751	119.45381599999999	92.409772	125.58446599999999	120.638764	123.513253	129.9234	128.18381399999998	114.860399
Atp5mc3	199.418212	207.542002	184.90901100000002	215.276745	200.607401	183.886962	201.794558	218.161008	206.974601	196.26085	196.281119	184.947773	197.712955	179.428962	188.672062	210.730847	203.32628400000002	152.70414399999999	189.56428300000002	201.769257	193.112645	210.39930099999998	194.495081	193.088806
Atp5me	79.608772	85.65810400000001	78.82079300000001	80.05279499999999	93.61460100000001	66.506851	81.327324	88.32609599999999	89.459396	89.79474599999999	78.355362	87.906876	87.079918	59.098125	88.817963	89.491524	76.37293199999999	48.482693	80.104774	79.637489	79.747498	84.194664	72.84479499999999	75.519722
Atp5mf	181.616287	174.36721799999998	165.587311	203.939056	191.917618	159.065552	200.166443	189.824265	187.235962	180.285522	179.050812	181.234146	176.387329	161.067947	191.358597	195.764709	187.017624	165.427673	173.601074	180.552826	177.217255	204.329971	167.930923	175.89209
Atp5mg	174.89064	162.903412	166.383728	183.398392	177.63911399999998	140.800888	186.856598	179.865295	172.71618700000002	155.132126	166.632599	165.689087	165.79866	150.865265	168.59184299999998	167.141434	178.769318	174.098755	178.451752	172.813919	159.577026	178.143509	164.012421	170.54483000000002
Atp5mk	186.88948100000002	182.273148	163.78826899999999	222.021561	204.763351	190.20845	206.70114099999998	195.319122	200.030365	186.843857	175.92785600000002	178.153641	195.64328	163.831085	211.73374900000002	172.376083	176.979935	230.11834700000003	190.647415	176.76951599999998	169.142868	213.73571800000002	181.643982	193.062668
Atp5pb	125.488644	119.989953	116.49807	131.586893	116.86033300000001	110.01726699999999	124.19503200000001	123.854097	118.04166799999999	114.98718500000001	119.419298	112.64085800000001	118.70219099999998	110.725182	117.855921	115.81189599999999	114.88423600000002	103.049215	122.456235	116.94558700000002	114.31071999999999	123.870822	111.552353	115.04404699999999
Atp5pd	142.067674	142.743096	137.170844	168.483774	153.714876	122.998258	162.200348	149.796213	157.468495	149.346878	145.53784199999998	141.834745	158.086377	128.353456	158.051297	139.963214	145.748257	141.363159	146.62739399999998	145.780067	140.881541	162.692566	147.509884	150.353704
Atp5pf	111.56094099999999	113.12019199999999	104.369005	132.88798799999998	125.239287	113.341172	120.83270900000001	108.9039	116.549016	110.144802	107.38509599999999	113.373515	123.43480500000001	100.301692	119.682852	112.16871100000002	116.05685600000001	86.370506	111.799451	115.84008500000002	107.196294	122.36627	112.33108200000001	117.427182
Atp5po	161.339218	165.542404	152.63429299999999	180.40811200000002	157.494766	144.825974	175.714264	162.352127	154.355865	160.815536	165.83097800000002	156.883713	156.471344	145.927216	161.2491	160.39768999999998	167.036591	147.797791	165.085495	153.591507	154.707275	170.535294	161.593307	169.868271
Atp6ap1	129.914825	129.621033	120.713303	130.250488	126.853775	127.643143	128.574005	130.40741	130.669586	133.230896	133.042572	123.563644	134.630753	126.03090700000001	132.683472	139.274521	130.892792	130.160339	124.22011599999999	134.11891200000002	129.049973	127.526573	132.04963700000002	129.177795
Atp6ap1l	5.704505999999999	4.531818	4.179073000000001	3.401674	5.241066	4.242038	3.5105190000000004	4.180725	4.377196	3.525209	4.637601	3.596446	6.563234	4.812421	4.790985	5.524469	3.8876769999999996	4.425251	5.320444	4.159001	5.59439	5.589133	2.796398	3.630358
Atp6ap2	118.06494099999999	105.757706	102.461052	120.714897	102.672035	108.88999199999999	116.38610800000001	113.015724	107.556656	107.06256100000002	110.811325	101.374779	115.471962	111.076973	114.50624099999999	116.29243500000001	107.28006	94.709579	104.542274	112.260674	109.80430600000001	116.94960800000001	109.639748	119.295631
Atp6v0a1	90.699159	96.43232900000001	93.18222800000001	81.26974200000001	91.862737	102.606178	96.479637	96.75443100000001	100.54001	101.682264	98.299879	88.030214	108.10803600000001	105.292851	103.92017299999999	105.585076	101.037747	89.815976	86.196212	106.06696000000001	104.08085600000001	96.789702	96.577024	103.185301
Atp6v0a2	9.428722	8.484587	9.54508	8.781796	9.153189	9.783227	8.85183	9.217802	9.994603	9.279498	8.762044	9.510453	9.245613	10.219623	9.878753	9.275081	9.517827	7.8310070000000005	9.686399	9.90238	8.710567	9.550561	8.696712	7.987098
Atp6v0a4	0.199399	0.22724299999999997	0.191983	0.18878499999999998	0.427079	0.371093	0.222856	0.256232	0.23068699999999998	0.059351999999999995	0.400419	0.16758199999999998	0.343901	0.139573	0.296158	0.13228	0.142947	0.215047	0.100563	0.567224	0.537615	0.16877899999999998	0.062452999999999995	0.400095
Atp6v0b	103.490494	103.782776	90.341278	98.663185	94.593422	94.029785	102.49971	93.490181	104.868843	94.71064	96.561134	87.01602199999999	105.021927	91.650665	88.684792	95.143959	96.89724	70.71772800000001	90.012108	101.528717	101.052208	97.46354699999999	92.072952	100.708145
Atp6v0c	529.500185	514.656416	500.94289000000003	506.194987	500.454304	537.567074	565.162308	522.8167940000001	549.942601	512.839871	520.749863	480.7773	578.864439	500.741631	528.554848	576.788202	563.490635	399.21763	490.48267400000003	582.1663219999999	551.5085429999999	537.0412309999999	527.923576	535.752981
Atp6v0d1	149.85899799999999	138.344855	130.723003	141.549785	137.40921799999998	141.645019	154.961755	150.120692	154.464138	142.781082	148.561285	131.861122	147.49596499999998	139.282654	137.50268799999998	146.19988700000002	140.518847	156.49951399999998	129.952902	151.763258	145.411548	131.609953	141.10533700000002	145.303131
Atp6v0d2	0	0.030685000000000004	0	0	0.028411000000000002	0	0	0.031289	0	0.154618	0.022743	0.052424	0.07506	0	0	0	0	0	0	0	0	0	0	0
Atp6v0e1	20.549426999999998	18.753435	19.883465	22.877354	22.056620000000002	19.871084	22.620979000000002	25.88286	17.479649	18.816301	18.055964000000003	23.745327	16.641727	18.365923000000002	18.800718	19.239655	23.516199	20.044283	24.336494000000002	19.486116	22.790953	21.112309	18.748129000000002	17.609884
Atp6v0e2	111.694153	100.051636	99.191467	108.54503600000001	105.049889	101.575211	102.700851	111.73523700000001	112.25618	107.295746	108.994377	102.656334	110.65203899999999	98.125023	95.587234	116.304924	107.337433	96.077736	96.94989	119.26821100000001	117.219444	101.782173	99.345711	102.978279
Atp6v1a	137.137633	131.75966100000002	119.383657	134.868802	116.92958	127.035758	133.13769399999998	136.462183	130.391532	138.04640600000002	141.38855	121.671074	139.58976	139.394079	133.142304	131.168506	127.479846	136.325058	124.138104	126.409995	131.286275	131.45396599999998	134.97314	142.857075
Atp6v1b1	0.007001	0.06711900000000001	0.072506	0.029781000000000002	0.006217	0.008935	0.020862000000000002	0.028814	0	0.047899000000000004	0.090554	0.0979	0.027393999999999998	0.032713	0.07455099999999999	0	0.023861	0.013926	0.048251	0.020669999999999997	0.028109	0.009295999999999999	0.030318	0.028007999999999998
Atp6v1b2	221.12822000000003	215.952591	191.83763100000002	228.571915	192.054092	203.57692	233.32745400000002	226.37530499999997	221.402771	219.51715099999998	236.480133	200.475952	217.91169700000003	218.32823199999999	221.546967	232.28295899999998	218.001831	192.481766	202.853409	214.83178700000002	209.987793	215.65843199999998	226.41728199999997	227.01692200000002
Atp6v1c1	93.537044	84.75818100000001	78.200445	98.62905500000001	85.526049	83.589718	90.37435500000001	95.389911	91.36846899999999	94.56812099999999	92.228922	78.967017	93.972912	83.401011	84.972044	91.194918	81.10347800000001	85.912706	80.287092	92.130994	85.97763	91.157882	92.677714	98.895296
Atp6v1c2	0.443536	0.8853559999999999	0.957835	0.54606	0.765571	0.33322399999999996	0.790033	0.651197	0.520468	0.70045	0.786424	0.856191	0.416786	0.6183810000000001	0.657506	0.9117639999999999	0.966375	0.6787270000000001	0.35701900000000003	0.361603	0.805385	0.595537	0.45188900000000004	0.50571
Atp6v1d	121.62420700000001	119.978935	111.51736499999998	132.568817	116.061844	116.14178500000001	128.70877099999998	134.555557	132.93601999999998	126.78652199999999	128.42021200000002	110.549797	123.359871	116.74904599999999	118.941574	117.106895	120.99931299999999	124.659981	113.457687	121.71713999999999	125.57843799999999	131.526276	114.529564	127.712273
Atp6v1e1	162.86553999999998	151.221848	131.158707	160.29411299999998	146.486633	150.44581599999998	153.04129	157.01036100000002	160.814819	147.62936399999998	165.449966	137.387283	159.90872199999998	144.906815	151.849167	155.218842	138.611542	154.772995	141.89328	156.470978	143.483505	150.584305	148.787003	153.99723799999998
Atp6v1e2	0.130716	0.087518	0.077498	0.116952	0.194475	0.052989999999999995	0.14160899999999998	0.09426799999999999	0.009859	0.032836000000000004	0.042732	0.086846	0.02484	0.032841	0.096182	0.016438	0.173308	0.11381	0.243867	0.015726	0.07264	0.10116	0.22374499999999997	0
Atp6v1f	130.506485	124.71086100000001	121.262024	138.349228	133.643646	117.48438300000001	137.672287	120.162582	124.627922	112.84754199999999	126.98768600000001	124.175827	131.819717	108.774704	134.21653700000002	130.802216	141.728012	89.565392	115.056046	129.210587	127.457329	135.407974	120.53101299999999	126.085205
Atp6v1fnb	0.576309	0.581005	0.5397029999999999	0.563287	0.308898	0.542882	0.377775	0.45809799999999995	0.37893899999999997	0.361636	0.250363	0.6960149999999999	0.546497	0.5720029999999999	0.555188	0.5189	0.289409	0.641735	0.39072199999999996	0.310413	0.358579	0.45458999999999994	0.529391	0.521433
Atp6v1g1	106.481094	106.697639	107.659348	122.113556	112.15126000000001	105.44722	118.403679	104.383087	102.34236899999999	102.86479200000001	111.471977	105.14283799999998	109.22409099999999	91.47583	99.63858	106.65131399999999	95.55169699999999	90.76947	105.88443799999999	100.704643	100.703781	113.365669	105.734398	104.121773
Atp6v1g2	153.61861399999998	145.79386399999999	131.8956	162.411713	144.97958500000001	149.492781	174.026845	145.740154	162.07454199999998	162.79107199999999	158.974402	138.335734	157.457423	140.08242099999998	150.34263700000002	165.01615800000002	164.800593	161.242923	136.532496	133.379298	143.5385	156.220802	158.676879	158.03542
Atp6v1h	67.221813	65.762899	61.040395	67.007297	62.322278000000004	62.31319499999999	67.116928	70.806503	70.76863900000001	65.137618	71.117479	61.725962	65.96206600000001	62.572093	66.769551	63.168318000000006	60.47665500000001	58.789005	62.214064	68.551513	64.955376	65.954814	65.432645	67.997006
Atp7a	1.899502	2.331179	2.315769	2.081888	1.856196	2.004512	1.8937700000000002	2.1151009999999997	1.751696	2.3116849999999998	2.2370959999999998	2.517968	1.8144770000000001	2.158316	1.9057169999999999	1.840513	1.67212	2.517728	2.5029369999999997	1.6220809999999999	1.8286200000000001	1.9431479999999999	2.055383	1.799791
Atp7b	1.401604	1.594121	1.9657220000000002	1.435551	1.581709	1.800698	1.359148	1.074875	1.526548	1.438833	1.828991	1.473057	0.7059439999999999	1.384108	1.06104	1.6428330000000002	1.69737	1.145946	1.495901	1.528742	1.618108	1.463243	1.2419200000000001	1.3634110000000002
Atp8a1	34.536064	41.056605	43.923334000000004	36.409081	34.813481	34.111557	39.731398999999996	34.930254	33.674939	44.783106	39.313025	40.587453000000004	38.534828999999995	47.119883	38.668040000000005	41.507447	38.662145	44.955420000000004	42.383107	30.697775	39.244510999999996	39.606462	44.087582	38.569994
Atp8a2	11.623235000000001	10.767738	10.748396000000001	10.694535	10.042359	11.286311999999999	10.592632	11.931263000000001	12.376883	11.947398	11.80069	10.578365	11.911686999999999	12.190375999999999	12.188607000000001	11.645933	11.386925999999999	11.090808	10.203988	10.607866	10.876819	11.49584	11.908597	12.283586999999999
Atp8b1	0.055813	0.060378999999999995	0.031883	0.046008	0.06174299999999999	0.055523	0.045932	0.046696	0.028658	0.088163	0.08421000000000001	0.0522	0.053104	0.07445	0.06426	0.035177	0.040679	0.06981799999999999	0.10766500000000001	0.065185	0.038787999999999996	0.070225	0.054811	0.095592
Atp8b2	16.538341	15.193935999999999	15.799126999999999	15.676995999999999	15.195554000000001	16.17568	17.189744	16.038991	16.667351	16.993673	19.039153	16.348848999999998	15.397535999999999	17.475184	16.293125	17.500387	15.252185	13.576392000000002	16.098847	14.720798	15.639975	16.858263	16.879766	16.553207
Atp8b3	0.961791	0.6415770000000001	0.786724	0.817679	0.60106	0.610525	0.743031	0.555616	0.9923860000000001	0.7735449999999999	0.788116	0.491307	0.58533	0.6312270000000001	0.526393	0.775768	0.596155	0.747776	0.5535939999999999	0.6757850000000001	0.629156	0.780382	0.650371	0.687893
Atp8b4	0.042066	0.023187	0.075501	0.059726999999999995	0.035986000000000004	0.075404	0.031954	0.030668	0.011373999999999999	0.033201999999999995	0.040018	0.06540599999999999	0.033260000000000005	0.034388999999999996	0	0.040714	0.0419	0.040456	0.071035	0.033625999999999996	0.028539	0.030910000000000003	0.044413	0.028913
Atp8b5p	0.285746	0.313075	0.226927	0.19714600000000002	0.23869200000000002	0.417426	0.300099	0.190699	0.195929	0.294252	0.308408	0.40256	0.142262	0.24616	0.352813	0.159274	0.183333	0.13225599999999998	0.303318	0.320322	0.345978	0.23813499999999999	0.238709	0.216513
Atp9a	171.31393400000002	165.190913	160.547113	168.726843	169.148056	172.647777	171.418128	163.31645600000002	166.05765300000002	163.498968	170.611265	160.75923	181.393798	164.050142	167.693846	192.45765600000001	174.53588200000002	127.659631	144.008877	173.12551399999998	174.74438899999998	160.52924099999998	172.012179	173.81718899999998
Atp9b	6.7965089999999995	6.7039539999999995	7.023411	6.770544999999999	7.064989999999999	6.538349	6.282662999999999	6.159644999999999	6.877225	6.380089	6.800674000000001	7.585430000000001	5.99639	6.512666	5.7878989999999995	6.806705	6.774719999999999	6.203598	7.053511	6.790938000000001	6.749788000000001	6.604558	6.885658	6.244841
Atpaf1	17.808429	12.365377	11.031450999999999	15.141739000000001	16.134538	15.682822	12.017878999999999	15.344407	15.981245999999999	12.734674	13.775647	10.879192999999999	15.141589999999999	11.535615	12.769872	10.849024	11.871464	13.108344	11.261563	17.513813	13.100683	11.654743	13.004961999999999	17.304675
Atpaf2	12.668497	10.296911999999999	10.636915	10.036733	11.514248	11.760085	11.365682000000001	11.631317999999998	10.657786999999999	10.391349	12.355445	12.35763	10.426877000000001	10.813432	11.921791	13.333573000000001	11.684886	11.231861	10.652807000000001	10.988214	9.954601	11.064123	13.546176	11.679214
Atpsckmt	6.155029	7.464179	7.905525999999999	7.3156289999999995	7.721325	7.423048	8.094264	5.90054	6.726230999999999	8.237016	8.599756	8.054391	8.053205	7.096298	7.38835	8.17871	7.127673	7.046349	8.178058	7.815598	7.826421000000001	7.8474710000000005	7.107226	9.162219
Atr	1.2286780000000002	1.596797	2.04608	1.4153639999999998	1.329896	1.6310790000000002	1.524605	1.4926139999999999	1.104401	1.577509	1.600487	1.5284950000000002	0.99654	1.7491889999999999	1.6815950000000002	0.971859	1.371361	1.5005	1.622707	1.443654	1.512485	1.426548	1.297464	1.7857060000000002
Atraid	17.904462	17.526961	17.987410999999998	21.750456	18.816157999999998	16.765766	20.494006	19.270861	17.669507	18.876466	19.581078	21.197529	16.533295000000003	17.170903	15.587904	19.937874	20.552669	16.895066	19.615154999999998	19.751866	18.168812	22.323593	18.122069	17.347
Atrip	3.454154	4.360603	4.1191260000000005	3.656289	3.869509	3.458337	4.302294	3.7583019999999996	3.777185	4.071607	4.696217	4.228944	4.084123	5.254435	3.7710199999999996	3.798951	4.8169949999999995	3.57493	2.8866330000000002	4.256487	4.811685	4.177509	3.8889989999999997	3.451121
Atrn	46.698883	45.986107000000004	48.134646999999994	45.95797	46.810379	48.880348	44.889351	48.219543	47.674805	44.488361	48.094017	48.663158	51.463547	51.587795	51.365646000000005	47.907135	47.936909	44.748692	50.006434999999996	52.59530600000001	48.841042	50.892826	49.993930999999996	50.998001
Atrnl1	9.912409	7.756873	6.791676	7.891881	7.874637	8.509761	7.182689999999999	8.911066	11.100738	7.779742	8.255678	7.306682	8.444844	7.580172	8.175829	7.765542	8.052139	7.916053	7.1203199999999995	8.831375	8.092071	7.41378	7.332517999999999	9.231789
Atrx	13.196876999999999	11.410362	11.287394	12.26737	11.699227	12.8997	10.8749	12.092967999999999	12.309855	10.020893	12.374704	11.816594	12.774460000000001	13.385667000000002	11.545042	8.943437	10.191256	14.312726999999999	12.153496	12.832892	11.919068	11.294721000000001	10.78815	11.873536999999999
Atxn1	8.245746	6.102005999999999	6.5149040000000005	6.447108	8.021955	8.840042	6.00539	8.531129	8.824641999999999	5.63821	7.609432000000001	5.592546	8.351569	6.577215	8.302157000000001	6.548378	7.676545	5.1681029999999994	4.815119	10.733855	8.561109	5.351431	4.707605	8.217065
Atxn10	93.18594399999999	96.984909	97.962227	107.59787	90.907013	90.93740799999999	102.01415300000001	91.74215699999999	94.945061	98.786598	96.239021	92.752113	104.11193100000001	102.621727	96.593407	102.431587	91.681046	102.467232	96.578064	93.246925	98.094688	98.504211	103.971352	103.467896
Atxn2	13.619212	15.971760999999999	16.330157	13.040227	15.748282000000001	18.260561	17.929735	17.050902999999998	15.543887	16.581418	17.056654	17.486266	17.551033	18.507599	15.819757999999998	17.663745000000002	16.814170999999998	20.446657000000002	16.435644	16.382241	15.405048	17.333484	15.413885999999998	16.825003
Atxn2l	16.465441000000002	22.17304	19.909106	15.248979	19.458621	20.710248	19.691965	19.020378	22.211046	21.438669	20.568673999999998	22.145269	20.525387	22.508326	20.971322	19.991125	22.135919	17.270669	17.427635000000002	20.372884	20.939922	19.946982000000002	19.875992	18.47914
Atxn3	3.147332	3.2349580000000002	2.92162	3.027128	2.717534	3.177515	2.770612	3.204735	2.836187	3.02968	3.1599060000000003	2.763444	2.804533	3.022909	2.917336	2.581594	2.946228	3.123196	3.336785	2.402365	2.807898	3.236657	2.746991	3.430309
Atxn7	1.598048	1.69094	1.6086799999999999	1.6848040000000002	1.6855259999999999	1.810675	1.740475	1.8398729999999999	1.489645	1.633535	1.8756009999999999	1.447349	1.657544	1.580784	1.406207	1.295856	1.798107	1.602393	1.5550629999999999	1.8317139999999998	1.5550329999999999	1.38311	1.938436	1.748947
Atxn7l1	10.180280999999999	10.610677	10.396211	10.770698	10.276808	11.338115	10.331047	10.608748	10.489944	13.166044	12.332838	12.039951	11.355673	11.810672	10.020404	10.424388	10.778538000000001	12.445725999999999	10.091883000000001	10.456611	9.784866000000001	10.106189	11.522005	11.061439
Atxn7l2	1.7554759999999998	1.6684150000000002	1.854932	1.619643	1.863794	2.19302	1.9377529999999998	1.574216	1.620675	1.865845	2.01384	2.070141	1.633351	2.173118	1.691168	2.249258	2.2472689999999997	1.571659	1.907345	1.606759	1.943552	1.6636380000000002	1.611936	1.803798
Atxn7l3	41.245999	34.407413	32.90863	36.91949	39.269225	42.804532	35.517466	41.511493	45.252817	32.952138	39.054781	31.512928999999996	41.128265	32.495946	35.218864	34.083424	37.929063	30.051937	30.449753	42.689304	36.550113	33.862404	32.888356	42.013591999999996
Atxn7l3b	75.766235	71.787727	72.745209	75.3367	63.222221	66.63022600000001	68.817291	70.030174	66.673805	71.89183	72.30965400000001	62.910152000000004	74.828156	77.09859499999999	73.944748	68.058502	65.91114	65.89315	69.92378199999999	66.400726	68.427719	67.52975500000001	69.96929899999999	72.494682
Auh	47.9611	43.000527000000005	42.189907	54.569675	45.709716	46.467099	49.232215999999994	49.896282	51.19625	47.74275	45.639581	46.258953999999996	47.6333	40.356078000000004	43.381664	45.601848	48.419571000000005	37.421723	47.689026	41.923047	43.949826	52.29994	48.511695	49.619833
Aunip	0.45669099999999996	0.40871799999999997	0.491385	0.718629	0.34886799999999996	0.449759	0.322418	0.324682	0.43450500000000003	0.290441	0.36553	0.40174099999999996	0.517929	0.400043	0.321429	0.452467	0.699092	0.462475	0.32295	0.477749	0.77861	0.459449	0.341521	0.403471
Aup1	23.239391	26.230922999999997	24.813193	23.919031	23.306089	21.415744	24.818394	22.901991	24.067129	21.187064000000003	22.914789000000003	24.192882	23.779241	23.820168	23.595147	24.997572	23.153494	22.919256	24.921833	23.708835	23.890060000000002	24.590753	24.140504999999997	23.988959
Aurka	1.281567	1.1084479999999999	1.542838	1.174687	1.300167	1.539675	1.5503200000000001	1.708878	1.60828	1.2831620000000001	1.169938	1.414242	1.241671	1.404945	1.304435	1.41557	1.480787	1.525387	1.2479209999999998	1.454442	1.9563669999999997	1.479709	1.292432	1.696567
Aurkaip1	29.664493	31.276301	31.353557000000002	34.43234	31.17353	28.769579999999998	33.956768	30.219934999999996	32.671397999999996	29.980798999999998	31.346946999999997	30.597699	31.048775	26.980642	32.393119	32.860538	30.34992	23.951747	29.266331	28.772153000000003	27.767503	30.441938	35.30709	29.739666999999997
Aurkb	1.086217	1.996086	1.722532	0.899026	0.680506	1.227954	1.6460560000000002	1.127788	1.099718	0.992295	1.134399	1.4403860000000002	0.844267	1.626335	1.41665	1.096485	1.511262	1.2240659999999999	0.829984	3.545699	3.6164099999999997	1.9806400000000002	1.147593	1.286514
Aurkc	3.581578	4.8336809999999995	4.493869999999999	3.5556629999999996	4.235041000000001	4.383364	3.979419	3.8243199999999997	4.558955	3.649603	4.276461	5.111585	3.4748660000000005	4.093147	4.041205000000001	3.5394419999999998	5.193687000000001	2.8784959999999997	3.6191839999999997	3.980928	4.1244	3.744107	4.591665	3.7291769999999995
Auts2l1	3.819867	4.427219	5.486076000000001	3.740497	4.461	4.722573000000001	4.520168	3.8796699999999995	4.800468	4.337358999999999	4.842333	4.427104	5.423335	5.229693	4.697935	4.725280000000001	4.440879	4.250808	4.024513	5.607893	5.009034	4.546328	4.4679519999999995	5.0716529999999995
Aven	7.050586999999999	6.586917999999999	6.622650999999999	8.020893	7.584848	6.9614	6.627586999999999	6.849653999999999	8.788864	5.937229	6.359213	6.965082000000001	6.574852000000001	6.572583	7.124046000000001	6.427969	6.654078	5.020284999999999	6.826306	7.805300999999999	5.8131330000000005	7.495569000000001	6.611510000000001	6.767938000000001
Avil	0.127944	0.15676800000000002	0.21482800000000002	0.25117	0.140049	0.067506	0.24841	0.143717	0.13635999999999998	0.141372	0.174536	0.287355	0.166431	0.396523	0.108373	0.203448	0.23677600000000001	0.101012	0.15876600000000002	0.22424299999999997	0.134167	0.24125100000000002	0.273986	0.083364
Avl9	13.540586	14.26472	13.671004	13.600624	11.411712	12.356428	13.574353	13.893801999999999	12.509853	13.599492000000001	13.992370000000001	12.012556	13.305348	14.244456	12.949744	11.525763000000001	11.518794999999999	13.534885000000001	14.191264000000002	11.786052	12.781995	13.274032	13.538145000000002	13.068585
Avp	276.40847	379.697515	291.71652400000005	379.80875	262.467548	264.040509	336.707847	192.49148200000002	144.77254299999998	410.23945299999997	209.226582	405.911501	232.216769	200.024465	179.350483	459.216717	175.755131	216.84866499999998	588.300559	138.03176499999998	180.02888000000002	162.35254	301.865292	164.082066
Avpi1	12.716253	9.448315	11.421474	10.155235000000001	11.441696	11.676336000000001	11.669918	13.752447	11.303499	10.661119	11.194067	10.151824000000001	11.612547	9.731933	10.39076	9.925611	10.490905	8.825733	9.619349	13.694069	12.085992999999998	9.943439	11.066709	12.073504
Avpr1a	1.572863	1.9106779999999999	2.127004	1.59509	1.7029759999999998	2.019792	1.7690599999999999	2.065609	1.956605	2.985964	2.3391029999999997	2.276224	1.995089	2.758726	1.882824	2.816965	1.782918	2.2888290000000002	2.698911	1.3065309999999999	2.043508	1.9591060000000002	2.0859389999999998	2.093812
Avpr2	0.11851300000000001	0.22727199999999997	0.147258	0.143463	0.194056	0.253567	0.25903899999999996	0.12975699999999998	0.166233	0.061266999999999995	0.324592	0.172927	0.102013	0.158944	0.33419099999999996	0.148376	0.273805	0.114765	0.102789	0.085789	0.173627	0.120929	0.138204	0.108876
Awat2	0.063355	0.070579	0.046741000000000005	0.049158999999999994	0.106446	0.027698	0.028038999999999998	0.039481999999999996	0	0	0	0	0.023255	0.10686099999999998	0.027844	0.075822	0.06666799999999999	0	0.070508	0	0.036808	0	0.048822000000000004	0.037883
Axdnd1	0.07466	0.078056	0.062527	0.048763	0.054702	0.125815	0.072548	0.080788	0.052096	0.102546	0.058764	0.078986	0.022181	0.045602	0	0.016413999999999998	0.027483999999999998	0.041524	0.059514	0.040692	0.044920999999999996	0.049768	0.041247000000000006	0
Axin1	5.473783999999999	7.206699	6.848231	5.640615	6.6183320000000005	5.871659999999999	7.177811	6.005	5.745963	6.515803	6.358562999999999	6.521939	6.1783589999999995	6.350731	6.42557	7.08622	6.8601	4.328926999999999	6.385568	5.925102	6.658528	6.725389999999999	7.049803	6.535071
Axin2	4.6269540000000005	4.652887000000001	4.984516999999999	4.273489	4.966505000000001	5.186376999999999	4.914215	5.176503	5.6985470000000005	4.7801480000000005	4.961533	4.523438	4.9709959999999995	4.502851000000001	5.306613	4.247428	4.763403	3.9983120000000003	4.170573	4.916245	4.831164	4.578803	4.093982	4.86327
Axl	11.410921	12.335263000000001	14.109713000000001	11.566912	13.160907	13.233494	13.486965	11.182902	10.029154	12.598446000000001	12.251254	14.174984	11.219524	13.395328	11.094008	14.067796	14.852369	11.264175999999999	13.990267000000001	12.467694	12.932901	13.045189	13.636080999999999	10.870761
Azgp1	0.040621	0.052399	0.014669	0.08412	0.058475	0.033854	0.07308200000000001	0.012975	0.029508999999999997	0.101122	0.076807	0.10487	0.020874	0.051836	0.055640999999999996	0.037977	0.05656900000000001	0.058053	0.057555999999999996	0.051378	0.056871000000000005	0.09693	0	0.098123
Azi2	13.353477	12.253291	11.269387	12.382796	12.026375	12.307341000000001	11.331876	12.451113000000001	11.815774000000001	10.97129	11.620042	10.872692	13.74254	12.751167	11.887653	11.248936	12.360225999999999	12.843092	11.918739	11.193283000000001	12.045819999999999	11.891647	10.891557	12.445196000000001
Azin1	31.510379999999998	27.1604	26.92932	29.831878000000003	27.578106	29.048838	27.877803000000004	31.336065	27.638464000000003	27.359792	27.35052	26.850303999999998	30.047856	29.522716	30.831539000000003	24.692875	25.850957	28.715011999999998	27.330475	31.629757	29.912134000000002	27.322227	24.513339000000002	29.849598999999998
Azin2	6.721794999999999	5.35243	4.4261669999999995	6.34639	6.302726	6.2943489999999995	5.866805	5.946901	7.183822	5.56292	6.274541	6.819601	5.536258	4.355755	5.206332	6.198199	7.481197	4.177348	5.437958999999999	6.345423	5.902318	6.196718	5.068944999999999	5.70315
B2m	251.57605	204.070511	250.139786	209.660248	289.29788199999996	271.497894	130.335739	136.54686	100.81510899999999	148.838791	135.075439	169.07716399999998	167.326904	202.196335	166.91253700000001	213.063477	200.388916	297.441345	176.730423	139.13549799999998	152.05661	157.795853	163.16146899999998	153.759613
B3galnt1	25.901882	22.194914	25.093885999999998	20.689619	20.717084	20.577417999999998	24.893953	20.682233	21.007791	24.018364000000002	24.66601	21.904962	25.668737	23.041109	21.648371	23.173149	21.206311	24.030093	21.472704	21.689007	22.180608	21.240433	23.673359	23.436795999999998
B3galnt2	2.986059	3.895239	3.5592919999999997	3.5778190000000003	3.4845080000000004	3.398169	3.583796	3.162741	3.0348080000000004	3.1981740000000003	3.3308730000000004	3.5385129999999996	3.082807	3.682585	3.1537610000000003	2.688523	3.512458	3.22645	3.007946	4.104312	3.941093	4.36244	3.014811	3.0576369999999997
B3galt1	6.493111	6.019322	5.408525	6.257484	5.313168	5.193687000000001	5.915453	5.934147	5.587311	6.143373	5.986530999999999	6.179094999999999	6.154674	6.3804739999999995	6.387543	5.762224	5.066396	6.5341059999999995	6.0442599999999995	4.924394	5.188573	5.669894	5.750161	5.926621
B3galt2	3.752557	3.1085279999999997	3.4600839999999997	4.384087	3.311411	3.472532	3.266152	4.468937	3.748822	3.391948	3.802732	3.067661	3.542474	3.5675980000000003	3.0484299999999998	2.437959	2.989007	4.2671410000000005	3.55901	3.758769	3.2640029999999998	3.940901	3.6444050000000003	4.521611
B3galt4	1.7008419999999997	1.5985770000000001	1.891059	2.647875	2.192927	1.130235	1.8114080000000001	1.694634	2.121098	2.077859	1.675223	1.833227	1.8473169999999999	1.411096	1.712908	2.525868	2.319224	1.30631	2.1459200000000003	1.8931950000000002	2.005805	2.164486	1.8507040000000001	1.105542
B3galt5	5.9962029999999995	6.817301	6.631469999999999	7.526125	5.995012	5.997155	8.100501	7.900746000000001	7.206867	7.031610000000001	7.025833	7.051077	5.71176	7.07455	6.527665	7.089411	7.154617999999999	5.508483999999999	7.2294979999999995	6.16845	6.056842	7.448175	7.734913000000001	6.074545
B3galt6	7.257356	8.827537	7.099675	8.290629	6.9006050000000005	7.366771000000001	8.007187	6.958297999999999	6.993025	7.896014999999999	8.288446	7.584928	7.283063	7.791967999999999	8.58428	7.773736	7.271427	6.189157	7.721367	6.4033739999999995	7.089115	7.273685	8.864765	8.136292999999998
B3galt9	0	0.009640000000000001	0	0.026048	0	0	0.00968	0	0.020082	0.009614	0	0	0	0.008327	0	0	0	0	0	0	0.001875	0.009998	0	0
B3gat1	27.36182	28.473614	29.019422	26.159385	27.145752	31.756566999999997	26.617552000000003	25.851308	27.199946999999998	26.037206	28.957573999999997	25.398474	31.035353999999998	28.27468	27.075159999999997	27.387213	29.547428999999998	26.331046	23.420568	34.622188	29.675067	26.415277000000003	25.730536999999998	28.612865000000003
B3gat2	8.447455999999999	8.113501	9.048343	7.893864999999999	7.645686	7.039702	8.230813000000001	7.726056	6.444833	7.6239550000000005	8.672485	7.379759	7.732409	8.547673	7.778123	9.371713	8.246459	7.849711999999999	7.838883999999999	7.886597	8.404032	9.332969	7.7577679999999996	7.440616
B3gat3	82.314136	78.157511	73.42700500000001	80.835272	81.116851	78.174603	77.191567	77.491447	74.10484100000001	72.876762	76.5576	74.730244	83.619446	72.611186	76.908103	79.444232	79.580148	59.597809	71.059049	81.85711500000001	78.449522	75.169228	69.964046	77.539353
B3glct	4.4107449999999995	3.740672	3.8611989999999996	4.2446459999999995	4.244562999999999	4.700372	3.345105	3.963367	4.314118	3.496471	4.530213	3.4293150000000003	3.793394	3.2816910000000004	3.669458	4.212551	3.788854	4.109439	3.433322	4.667333	4.686395	3.385308	3.2924510000000002	4.320693
B3gnt2	9.308432	8.135054	8.751472999999999	9.643824	9.026557	9.065113	7.842733	8.498847999999999	8.427938000000001	7.63408	8.599078	8.070671	8.515539	8.438342	8.112189	8.484106	9.164354	10.81695	9.170726	9.537606	10.152016	8.404164	8.197753	8.233837
B3gnt3	0.07094199999999999	0.077387	0	0.050549000000000004	0.012683	0.076411	0.036722000000000005	0.08275700000000001	0.08408500000000001	0.022962	0.05246699999999999	0	0.048731000000000003	0	0	0	0.03708	0.048057	0.05835599999999999	0	0	0	0	0
B3gnt4	0.339074	0.13703900000000002	0.28867600000000004	0.11801700000000001	0.07402	0.297295	0.095598	0.301822	0.331675	0.12665099999999999	0.21515399999999998	0.195161	0.116414	0.284144	0.036371	0.031682999999999996	0.08935900000000001	0.129662	0.377803	0.09598	0.230132	0.11788	0.15195799999999998	0.156505
B3gnt5	0.133829	0.086811	0.14668299999999998	0.125454	0.115424	0.098983	0.12069	0.066876	0.138206	0.152389	0.091087	0.109176	0.18593900000000002	0.1348	0.133603	0.096576	0.056923	0.283686	0.131948	0.153352	0.183338	0.067722	0.18235	0.15245999999999998
B3gnt6	0.011061	0.013980000000000001	0.054529999999999995	0.028772000000000002	0.022497	0.035948	0.008966	0	0.043515	0.05825399999999999	0.045819	0.027995	0.021449	0.053686000000000005	0.030601999999999997	0.017827000000000003	0.037023	0.017904	0.038458	0.046187	0.06565900000000001	0.050102	0.052830999999999996	0.051094
B3gnt7	2.317326	3.0949240000000002	3.054957	2.696126	2.527156	1.939037	2.3451020000000002	1.787655	2.160577	2.4645040000000003	2.505529	2.905259	2.4099909999999998	2.905787	2.1900880000000003	2.32631	2.445782	2.371372	2.7447340000000002	3.0194360000000002	2.52821	2.581071	3.01017	2.3724369999999997
B3gnt8	0.106396	0.260035	0.237249	0.376587	0.18657200000000002	0.31300500000000003	0.151895	0.122445	0.047192000000000005	0.061382000000000006	0.150834	0.16037200000000001	0.088263	0.17716099999999999	0.197157	0.41640699999999997	0.43217	0.178811	0.12728	0.045462	0.142256	0.16810799999999998	0.06471299999999999	0.182449
B3gnt9	1.480744	1.747711	1.596826	1.657211	1.365219	1.137229	1.3828120000000002	1.468499	1.309682	1.461301	1.361245	1.8313959999999998	1.201462	1.254795	1.034226	1.709638	1.35937	1.728188	1.598752	1.233235	1.351306	1.289391	1.676268	1.404253
B3gntl1	0.738279	0.601317	1.043778	0.792572	0.9352360000000001	0.917472	1.045741	1.034292	0.8251629999999999	1.207383	0.826716	0.7901859999999999	0.626286	0.736524	0.622365	0.8393940000000001	0.924082	0.9284950000000001	0.920745	0.6706310000000001	0.598279	0.8961899999999999	1.097526	0.7563409999999999
B4galnt1	15.041011	16.635145	15.026731	14.492911999999999	15.391755999999999	15.099945000000002	15.594567000000001	14.343637	15.568767000000001	15.258101000000002	14.79849	15.135432999999999	16.330341	15.219657000000002	14.675088	15.804514000000001	15.179489000000002	13.128685999999998	13.887406	17.094564000000002	14.336859	14.785903	15.946543	15.661810999999998
B4galnt2	0.525792	0.5396810000000001	0.479587	0.326859	0.491489	0.485621	0.49090900000000004	0.250988	0.21506799999999998	0.364679	0.279332	0.289777	0.506662	0.499489	0.513285	0.385596	0.468315	0.537247	0.313258	0.343536	0.5160359999999999	0.5018699999999999	0.370218	0.231458
B4galnt3	0.06669299999999999	0.021421	0.13250499999999998	0.030093	0.036225	0.07852999999999999	0.141741	0.057846	0	0.070815	0.017935	0.052813	0	0.006529000000000001	0.069645	0.016071000000000002	0.09940299999999999	0.05148099999999999	0.017999	0.008715	0.090917	0.07658	0.086124	0.07070900000000001
B4galnt4	18.439127	15.671794	16.341079999999998	16.221762	17.274134	16.928701	16.431948000000002	18.017498	18.834909	15.770598999999999	18.374353	18.370184	16.914785000000002	16.056271	18.312572	18.349464	18.336222	11.842356	15.176842	18.514576	18.716010999999998	15.843760999999999	17.210688	18.681735999999997
B4galt1	2.350045	2.116935	2.5056979999999998	2.140018	1.6789450000000001	2.010757	1.577116	2.5169330000000003	1.6088850000000001	2.1036599999999996	1.943815	2.577097	1.884685	1.9861240000000002	1.6359620000000001	2.140525	2.319274	2.0700220000000003	2.3326029999999998	1.6769290000000001	2.360975	2.472079	1.801793	2.034597
B4galt2	19.647524	18.651737	19.726274	19.684210999999998	19.655920000000002	19.335137	17.697252	17.882251999999998	18.993319	17.416031	20.056669	17.975839999999998	21.758724	19.009586	19.911435	20.546866	19.844476999999998	14.374742000000001	17.083443	21.881639	21.870554000000002	20.58486	18.059203	19.658125
B4galt3	13.045097	13.076917	14.215225	12.791166	12.925454	14.599807	13.840098000000001	13.273371	12.765171	13.26849	14.782178	12.460525	14.992734	13.855439000000002	13.123792000000002	12.98183	12.79284	13.392676999999999	12.884449	14.004347000000001	13.307604999999999	12.575321	12.068905	13.376767000000001
B4galt4	5.0792660000000005	4.364231	6.172649	5.288655	4.241244	5.22527	5.402143	4.247173	3.4900879999999996	3.9656559999999996	4.3784529999999995	5.1514050000000005	2.941334	4.491276	4.291982	4.4832089999999996	5.037767	3.877538	4.974065	3.77525	4.459544	4.013118	6.5961110000000005	4.066452
B4galt5	22.289389	21.478583999999998	19.290012	19.759754	22.746035	23.228695000000002	20.424807	19.421583	22.258585	17.930355	18.958641	17.736893	21.954247	21.75091	23.020167999999998	20.562186999999998	23.600006	19.543531	19.722761	23.035439999999998	19.729225	21.528444	21.392560999999997	21.014278
B4galt6	16.126375	16.442207	15.764982999999999	15.000625	13.700257999999998	14.055359	14.4959	14.467236999999999	13.751947	15.70295	16.053829	14.717092000000001	16.996991	16.108589000000002	15.145848999999998	15.236882999999999	14.323718	14.742225	13.439826	14.344026000000001	16.05707	15.653381	15.848094	15.962218
B4galt7	12.755027	12.672912	13.622979999999998	12.687016999999999	12.964114	12.689165	12.199676	12.174621	12.95839	13.095456	12.324869999999999	12.737536	11.531838	11.765286999999999	12.743089999999999	14.222470000000001	13.953104000000002	8.440029	12.10629	12.485633	13.124326000000002	13.197841	14.666072	12.490559
B4gat1	44.09383	44.670303000000004	42.958565	45.429398	44.666645	43.247219	45.351894	42.311138	43.186153000000004	43.154629	45.736134	43.390125	45.859398	45.367706	45.794537	52.85651800000001	47.675755	40.203396000000005	40.53907	44.735252	46.861912	44.252334999999995	46.869678	44.928986
B9d1	10.792197999999999	10.880692999999999	11.760031	11.355906	11.969172	10.635773	13.02988	12.07714	11.424259	12.207400999999999	12.013819	9.4389	12.676649000000001	12.66596	11.921261	12.268233	12.345947	10.173917999999999	11.849832000000001	14.324601999999999	10.517835	11.25713	11.419986999999999	16.179451999999998
B9d2	14.373393	15.105223	13.711807	16.649379	14.742778	14.86302	16.790934	14.563898000000002	14.703721	14.780394	16.533126	16.340211	16.43437	15.614621	13.992079	17.972847	16.103389	12.941057	14.492384	14.693575	16.375396	12.829458	16.902599	15.353122
Baalc	36.888584	33.617785999999995	37.307274	33.929375	35.587387	34.405411	35.32304	40.301163	37.288647	34.193378	37.166416	36.124396999999995	37.127365000000005	37.72472	33.291527	37.112396000000004	37.355438	41.030739000000004	35.502571	43.080296000000004	40.68272	34.572495	34.054501	40.09322
Baat	0.036875	0.172346	0.034296	0.179868	0.21027800000000002	0.06159	0.12485399999999999	0.127608	0.096647	0.068378	0.233465	0.116745	0.09320099999999999	0.313857	0.192627	0.15754	0.13075	0	0.310373	0.321234	0.138693	0.182426	0.153014	0.140334
Babam1	43.938893	35.381089	34.456185	37.657786	39.748765999999996	36.278994	40.247537	39.113269	39.397739	36.134405	38.099283	35.573458	35.023157	33.410598	35.370803	37.904044	36.561028	30.520955999999998	35.233127	34.277989	38.394974	34.512484	37.799665999999995	34.824725
Babam2	22.136395	25.66519	24.08959	25.405843	23.071466	21.608221	24.449018	21.712577	21.910431	23.574727	23.052081	25.717686999999998	22.621451999999998	25.442135	20.963498	24.675856	25.315066	24.996335000000002	22.882223	21.903366000000002	22.753279	21.369936	27.754965999999996	23.662049
Bace1	37.438792	35.711659999999995	32.162641	35.235803000000004	36.950124	38.805768	36.245371	40.658034	38.911906	34.436398	37.659452	37.889218	39.335139	36.037191	37.33744	34.597555	37.171955	32.426756	35.969916999999995	37.833333	38.767089	38.293119	34.619101	35.617707
Bace2	1.922696	2.047109	2.936982	2.949897	2.45158	2.870602	2.509161	2.62149	2.328086	2.280944	2.238572	2.6957020000000003	1.934616	2.413235	2.673829	2.354732	1.9558229999999999	2.181182	2.7576959999999997	2.238888	2.5819669999999997	3.8998779999999997	2.200503	2.283086
Bach1	4.341203	4.604128	4.488524	4.6211	4.268562999999999	3.9001360000000003	4.9322230000000005	4.038538	3.867494	4.752173	4.9410940000000005	4.83908	3.782346	5.2758519999999995	3.8302110000000003	4.407669	4.023511	3.607882	4.601886	3.171855	3.876903	4.937001	4.896391	4.759524
Bach2	0.78994	0.812819	0.8571639999999999	0.784562	0.8598540000000001	0.7052510000000001	0.778405	0.767393	0.9529139999999999	0.860599	0.932391	0.74069	0.774695	0.998402	0.8820899999999999	0.66946	0.720905	0.440299	0.908892	0.771767	0.892969	0.8545020000000001	0.8233459999999999	0.742332
Bad	22.544897	24.914205	21.261875	23.344995	23.983417000000003	20.124963	22.814198	23.117304	22.937559	21.392882999999998	23.430383	21.912360999999997	24.435967	21.888216	21.071433	25.497477	24.159939	17.537494	22.317404	24.705907	24.616626	24.807923000000002	22.016847	24.340234
Bag1	27.367669	28.333144	28.856906	30.622606	28.322589	27.765949	29.87517	28.391968	27.764384000000003	27.923029999999997	29.321724	27.251140000000003	27.929685	27.036103999999998	25.942047	27.295432	25.217315	24.41232	27.703414000000002	24.790417	24.79553	30.596546000000004	29.775226	28.981709000000002
Bag2	4.309079	4.394669	4.0404349999999996	4.385428	4.232636	4.170375	4.155983	5.134998	4.878267	4.8705739999999995	4.47668	3.438443	4.165629	3.9500629999999997	4.157092	4.387149	3.688185	4.7600690000000005	4.865916	4.4013860000000005	3.842248	4.263483	4.956099	4.664603
Bag3	6.270565	7.661459	7.719815	7.066371000000001	7.66547	8.003031	8.720487	6.876578	6.609832000000001	8.467754	6.35691	6.796446	8.389476	8.492361	7.2161029999999995	8.55844	7.9076830000000005	7.985287	7.3568880000000005	6.970880999999999	6.100446	7.464115	7.434202	6.327459999999999
Bag4	17.250759	18.609766	18.151735000000002	18.995529	15.96376	16.577258999999998	18.0956	17.239727	16.878706	18.707586	19.552494	17.791744	19.429668	19.406164	17.970484	17.831545000000002	17.931393	16.703796	16.790989	15.640535	17.947262	17.446835999999998	18.807123	19.247524
Bag5	20.737528	21.417215	20.456857	24.277058	20.104415	19.743267000000003	22.736782	20.239317	20.850217999999998	20.475442	21.576672	20.01649	20.534356	20.981025	21.252948999999997	22.205868	20.372227	19.729705	20.224357	21.235864000000003	19.716247	20.244833	21.562956	22.702123
Bag6	36.027651	41.123490000000004	41.691385	34.447727	40.138464	39.726490000000005	38.710228	36.903993	40.040571	38.914123	39.424144	38.760598	42.156577	40.550521999999994	38.877951	43.452488	41.163808	30.289701	34.430994	40.792632	40.705258	39.558233	40.162306	38.973199
Bahcc1	1.953941	2.4667220000000003	2.909487	2.335314	2.661441	2.370882	2.577619	2.5768	2.845757	2.8663380000000003	2.8340560000000004	2.665695	2.482683	2.822389	2.759213	2.540468	2.942014	2.153188	2.9723080000000004	2.462536	2.522322	2.552734	2.67299	2.7399139999999997
Bahd1	4.995101999999999	5.922037	6.4687	5.518448	5.415118	5.865079	6.357241	5.841019999999999	5.996985	5.70023	6.458702	5.7994	5.88638	6.129835	6.336817	6.118834	6.270747	5.131226	6.014715	5.876295	6.152607	5.7402690000000005	6.238709	5.910476
Baiap2	9.178078	14.191875	12.861011	12.028321	10.499764	11.120989	14.298995000000001	10.831201	10.556201	14.454498999999998	13.969736	13.450415	13.334817999999999	15.828042000000002	13.001322	16.941153	13.891632999999999	12.13679	14.68285	9.721156	12.162296000000001	12.78876	13.230553	11.009383
Baiap2l1	0.538195	0.505251	0.685303	0.403152	0.594649	0.485443	0.6201409999999999	1.1079459999999999	0.286614	0.583292	0.33120700000000003	0.686347	0.706609	0.612887	0.792004	0.584371	0.824368	0.655717	0.6401680000000001	0.499967	0.581792	0.609697	0.714548	0.573298
Baiap2l2	1.055533	1.220793	1.0958430000000001	0.949785	1.15135	1.1008799999999999	1.7667979999999999	1.085016	1.167002	1.2615049999999999	1.314016	0.945327	0.768734	0.8724149999999999	1.144391	1.430507	1.540103	0.991489	1.2492729999999999	0.917042	1.377818	1.136458	1.595389	1.147017
Baiap3	62.120143999999996	86.80001800000001	89.526115	67.603836	68.532097	73.646111	82.886986	67.268867	61.635783999999994	96.043701	82.88028	85.161644	79.175461	103.044403	84.731201	104.642647	93.040871	62.324039	79.675888	61.914947999999995	87.03923	84.075294	96.414658	76.355942
Bak1	4.559792	5.000235	4.715019	4.938826000000001	5.601401	5.503361	5.21627	4.218252	5.1211139999999995	5.6459150000000005	5.056083	5.112516	5.377518	5.1742550000000005	4.80121	4.871932	5.42155	4.135127	5.035948	5.284483	5.022783	5.4403760000000005	4.892898000000001	3.670703
Bambi	2.756981	2.028478	2.405259	2.279025	2.5109049999999997	2.063087	3.1299259999999998	1.9658790000000002	1.888218	1.806741	1.973497	2.293823	2.254743	1.8750900000000001	1.9120720000000002	1.5068489999999999	2.150199	2.006279	2.0865299999999998	1.918641	1.674896	1.4438819999999999	2.004481	2.003924
Banf1	43.741856	49.589427	48.679840000000006	46.661832000000004	53.124063	45.197036	45.159783000000004	38.018359000000004	44.524474	42.534386	40.548627	43.364584	55.337444	41.754142	42.979254	47.674378000000004	48.569914000000004	27.663521999999997	43.941705	48.802801	50.509545	49.618862	43.485956	38.220401
Banf2	0	0	0	0	0	0	0	0	0	0	0.014122999999999998	0.012878	0	0.008962999999999999	0	0	0	0	0	0	0	0	0	0
Bank1	0	0.012218999999999999	0	0	0	0.012643999999999999	0.030042000000000003	0	0.020062	0.015835	0	0	0.012014	0.009681	0	0	0	0.057937	0.050125	0	0	0	0.019694999999999997	0
Banp	6.156123	6.561878999999999	6.579802000000001	5.3538120000000005	6.844517999999999	6.834789	7.853797	7.454502000000001	6.774888000000001	6.465253	7.926642	6.520199	9.425279	8.604429	8.730728	6.285091	8.153261	7.177869	6.111478	7.0408550000000005	7.392225	7.345105	7.989781	6.793175
Bap1	46.899767	44.307466999999995	44.592649	47.938254	45.602101	45.784853999999996	46.406674	45.472648	44.061890999999996	42.304109999999994	45.600736	45.914223	46.044194	47.386862	45.524766	48.875236	46.451966999999996	39.617652	42.858849	43.712615	43.588384999999995	45.811864	46.154809	47.139107
Bard1	0.259762	0.197252	0.28841300000000003	0.22428299999999998	0.16986800000000002	0.28058	0.301504	0.27109	0.189405	0.199433	0.22136599999999998	0.196416	0.18149	0.32093	0.226719	0.273427	0.15389	0.19021400000000002	0.184581	0.218944	0.24084699999999998	0.14067000000000002	0.335185	0.218725
Barhl1	1.427952	0.9629049999999999	0.525143	1.070598	0.5559850000000001	1.045582	0.8657229999999999	0.849735	1.3854	0.9517610000000001	0.620919	1.9688279999999998	0.615787	0.954575	1.017161	1.1327	1.200791	0.616726	1.044698	0.896178	0.755807	1.3657569999999999	0.945902	1.08295
Barhl2	2.129947	2.070577	1.4771940000000001	2.3061689999999997	2.297612	2.866361	2.826714	2.881695	3.2897	3.0323189999999998	1.874573	2.799163	1.973543	3.219856	2.567159	3.107061	3.31618	2.2118029999999997	2.860088	2.130795	1.7169919999999999	3.361671	2.7586619999999997	1.9989130000000002
Barx1	0	0	0	0	0.021519	0	0.031027	0.088045	0	0	0	0	0	0	0	0	0	0	0.029097	0	0.060897	0	0	0
Barx2	2.653755	3.293082	2.916952	3.159935	2.300559	2.344162	2.606249	2.418043	2.0804560000000003	3.1531599999999997	2.971972	2.576794	3.113496	3.489674	3.115392	3.184177	2.612661	2.3455630000000003	2.7978330000000002	1.799868	2.514597	2.011402	3.025211	2.283634
Basp1	264.988556	263.009552	274.351487	277.673279	239.54095499999997	273.323105	237.615402	250.838829	256.440865	273.62397799999997	263.732452	234.731041	306.38212599999997	258.834053	286.30143799999996	266.856491	236.14431000000002	198.477348	244.581177	247.764488	259.37203999999997	242.585495	263.667023	268.249954
Batf	0.102052	0.091796	0	0.044732999999999995	0.081387	0	0.033387	0.040322000000000004	0	0.057726	0	0.083453	0.041461000000000005	0	0	0.091238	0.094056	0.050482	0	0.09503500000000001	0	0.103369	0.101505	0
Batf2	0.128679	0.03149	0.015068999999999999	0.007297	0.124028	0.053295	0.025199	0.008938	0.023428	0.026636	0.056380999999999994	0.044129	0.006927	0.101048	0.01623	0	0.08405	0.12006300000000002	0.027420999999999997	0.008567	0.00543	0.029058999999999998	0	0.058112
Batf3	0.375193	0.468336	0.670933	0.6268640000000001	0.511724	0.20458900000000002	0.909902	0.25659	0.168454	0.152771	0.31995300000000004	0.565459	0.297362	0.266635	0.45768100000000006	0.31758000000000003	0.38304	0.325725	0.16964400000000002	0.21268600000000001	0.5908100000000001	0.42666899999999996	0.587437	0.151284
Bax	18.280936999999998	21.335093	19.232692999999998	18.753384	20.724005	20.937853	21.633966	17.218391	21.047562	16.644228	17.224964	20.389694	20.46311	17.172438	22.054251	23.627678	19.033262	11.145683	18.181942000000003	20.691221	21.299985999999997	22.665905	19.963486	16.639048000000003
Baz1a	0.793763	0.9203100000000001	1.035374	0.6579050000000001	1.112962	0.7228289999999999	0.837664	0.8787870000000001	0.876459	0.692519	0.809922	0.693232	0.842526	0.793255	0.7508100000000001	0.65868	1.0955270000000001	0.812578	1.022608	0.670441	0.9290790000000001	0.9299219999999999	0.914917	0.698116
Baz1b	15.958219	18.632099	18.58226	15.614310000000001	16.683273	17.591451	18.419028	17.344439	16.433670000000003	18.267758999999998	18.04875	17.092905	18.151626	19.52342	19.107474	17.163549	18.119006	15.705598	15.711915	16.319434	17.73112	16.924404	17.290252	17.093096
Baz2a	5.499371	7.312550999999999	7.284478999999999	5.495151	6.23632	7.192349	6.603814999999999	5.9991650000000005	6.895625999999999	7.005566	7.134771000000001	7.085311	6.153736	7.2499210000000005	6.330952	6.4405209999999995	7.143511	5.664592	5.950591999999999	5.84322	6.682502	6.569714	7.237863000000001	6.566866
Baz2b	4.501233999999999	5.250138	5.138843	4.75635	4.548916	4.6961129999999995	5.4319440000000005	5.063048	4.641483999999999	5.770994	5.04304	5.412157	3.9708330000000003	5.361207	4.5216199999999995	4.157582	4.679369	5.095719	4.926692	4.361267	5.154244	5.176857	5.05971	4.542512
Bbc3	2.066206	2.8565139999999998	2.5667240000000002	2.2664009999999997	2.2655	2.480352	2.848242	2.590814	2.653666	2.879079	2.4227939999999997	2.6088169999999997	2.034039	2.149309	1.799449	2.568107	2.196729	1.374226	2.458273	2.030281	1.8158869999999998	1.746733	2.564971	1.425462
Bbip1	1.957595	2.9946040000000003	2.578684	3.0200169999999997	2.335318	3.064176	1.773148	1.97331	2.104032	2.585069	2.131251	2.547617	2.2397099999999996	1.882295	2.259731	2.31198	1.53453	2.643059	2.215602	2.6480330000000003	2.427996	2.657361	2.124384	2.764454
Bbof1	1.6048559999999998	1.935916	2.329729	1.790863	1.4772809999999998	1.725861	1.9135349999999998	2.353257	1.6051389999999999	2.388909	2.063039	1.956491	2.119184	1.464429	2.014426	1.373536	1.673775	2.130205	1.507187	1.489624	2.4750330000000003	1.901992	1.8598400000000002	1.521895
Bbox1	3.109486	2.808143	4.239386	3.258077	2.640332	2.360227	2.3924119999999998	2.899044	2.123786	2.780002	3.072542	2.591023	2.815757	3.132154	2.650417	2.0791619999999997	2.23109	2.753327	2.279578	2.979659	3.87469	2.782141	2.402418	2.823931
Bbs1	10.277723	13.64654	11.850010000000001	12.044097	12.047005	11.198928	11.821228999999999	10.569445	10.295523	11.741086	12.881295	12.159880000000001	11.907367	12.861638000000001	14.367981	13.095499	13.349688	12.414615	13.754423999999998	11.817353	13.795419	12.25152	13.562507	11.221645
Bbs10	4.26164	4.11636	5.170218	5.285156	3.922056	4.10865	4.718609	4.6088830000000005	4.4058209999999995	5.4485410000000005	4.783037	4.670083	5.154399	5.518591000000001	5.045936	4.882031	4.184772	4.616186	5.491103	3.4354169999999997	4.708538	4.373985	4.592527	4.452618
Bbs12	0.773334	0.668766	0.806515	0.73022	0.6389560000000001	0.608109	0.806994	0.7749739999999999	0.735877	0.777044	0.7746069999999999	0.817168	0.605929	0.852784	0.763483	0.821358	0.708122	0.753305	0.879296	0.72425	0.731146	0.7228899999999999	0.739183	0.742388
Bbs2	13.245744	15.812776000000001	14.666985	13.817969	12.972669	13.094216000000001	14.072179	13.406189000000001	12.492932000000001	14.387985999999998	15.046494000000001	13.787206	12.270404	13.574928	12.974863000000001	16.134762	16.113842	13.304386	14.146939999999999	13.031783	13.28165	12.70304	14.854270000000001	14.646235
Bbs4	16.810082	17.779148	16.067398999999998	17.406035	14.999795	14.907619	16.521757	15.393623999999999	14.971064000000002	16.197281	16.739172	15.293306	17.2382	17.56043	16.310547	16.520056	16.307083	16.948022	14.259984	16.405723000000002	16.167989000000002	15.673077	17.92989	16.917817000000003
Bbs5	6.205265	5.907358	7.151549	5.461847	5.119432	6.309107	6.18213	6.776097999999999	5.58675	7.4947740000000005	7.510667	6.057059	6.3098339999999995	6.446133000000001	6.370668	5.013792	6.228573	5.754825	5.874892	5.387503	5.041957	7.096274	5.967422	5.725871
Bbs7	5.960815	6.214899	7.6014669999999995	6.161258999999999	5.894851999999999	6.112643	6.119019000000001	6.320826	5.0595300000000005	6.825589	6.680619999999999	6.118318	6.600052000000001	7.010288	5.642765	6.171281	6.476204	6.853524	6.155086	6.119873	7.256162	6.5754850000000005	6.536062	6.176147
Bbs9	6.038906	6.908171	7.1964179999999995	7.672642999999999	6.498787	7.210125	6.544174	6.295828	5.516532	7.292793	6.816186	6.849218	7.473337	7.146782000000001	6.735789	7.455077	6.852086999999999	7.604235000000001	6.6985339999999995	6.24752	7.2889479999999995	6.8692850000000005	7.783453999999999	6.606748
Bbx	4.662243	4.640524	4.8719790000000005	5.202439	4.745006	5.2171129999999994	4.957521	4.819936	4.833488	5.01526	4.731135	5.019561	4.72466	5.07146	4.378519	4.298781	4.523614	4.821102	5.40837	3.971052	5.141285	4.370526	4.774023000000001	4.781268
Bc1	41.164448	60.253268999999996	53.164581000000005	52.026142	80.274826	15.701896	29.251295000000002	46.102024	66.807701	73.14762900000001	42.390327	70.991325	64.754211	26.886333	35.671314	35.21928	52.550739	37.580040000000004	60.060646	51.653172	66.642342	52.021015000000006	61.206974	74.233688
Bcam	12.33812	12.866621	14.362410999999998	12.089338	13.609401	13.480324	13.637673999999999	11.216714	11.187659	15.569409	13.10319	14.332377	12.721024	11.767719	11.093547000000001	14.130873000000001	15.233585	8.887162	17.190027	12.945974	11.908178	12.841626	14.675579999999998	11.346488
Bcan	84.058652	80.96914	86.941014	84.56960500000001	89.334973	88.125163	101.381061	93.814468	94.000609	89.41999100000001	83.20106700000001	98.895557	85.916521	93.803587	92.923734	102.008105	112.782398	78.641746	102.126132	102.293575	91.747679	108.534943	102.391961	83.08929499999999
Bcap29	17.426048	17.290857	16.489679000000002	20.160187	16.165478	16.212076	14.396635999999999	16.429335000000002	14.781803	15.020992999999999	14.305598000000002	13.416104999999998	16.325362	17.10773	16.548238	12.546551	13.06276	18.135877999999998	18.953895000000003	14.187166	13.843437	16.97919	15.589367000000001	16.506448000000002
Bcap31	52.99665600000001	56.982498	55.085804	57.597363	52.489491	50.711682	52.894693999999994	50.759260999999995	50.870283	55.989833	54.271762	53.666242000000004	54.249843000000006	53.266808999999995	54.764948	53.981492	47.958079999999995	59.788247	61.234393999999995	49.828070000000004	51.426297	54.775158	54.450262	53.383804000000005
Bcar1	14.879876000000001	15.874868	17.338506	15.544185999999998	16.060753	16.600146	17.228268	16.345501000000002	16.751549	16.387555	18.017395	18.904128	17.148851999999998	16.103578	15.306642000000002	19.405304	19.252796	14.372464	17.588796	18.199729	18.667145	18.249527	18.16551	15.950056
Bcar3	3.741143	3.4204800000000004	4.143377	2.6867349999999997	3.428522	3.5439239999999996	3.5837160000000003	3.213706	4.422941000000001	3.393296	3.741019	4.134472	3.1182990000000004	3.142429	3.5997790000000003	3.6125809999999996	4.537071	3.0151060000000003	4.131699	4.653011	3.689278	3.6615870000000004	3.3018129999999997	3.625511
Bcas1	70.779814	62.937123	64.63749	74.013602	70.512366	68.173591	60.452211	80.590282	83.338212	55.148295	62.71559499999999	76.124938	62.029539	54.904140000000005	59.230270999999995	53.762993	59.239388	48.479791999999996	76.838181	71.27813	62.993464	85.034464	65.214086	60.540773
Bcas2	34.383007	34.267849	37.008831	39.98024	36.227852	33.512737	40.498806	34.710899	28.575692999999998	34.825386	34.848853999999996	35.152836	34.051895	33.582664	36.724026	38.95644	33.135296000000004	32.383961	37.481869	32.348129	35.355286	38.492844	36.543694	36.119129
Bcas3	9.546789	9.631589	8.576949	9.19031	8.966159	8.876757000000001	8.284628	8.643958999999999	8.597684	8.306529	8.746967	9.27168	8.686775	7.655969	8.568897999999999	8.780801	9.632888000000001	8.205607	8.965595	9.973169	9.97531	8.914071	10.27941	9.913933
Bcat1	676.528672	681.365815	630.344503	669.091578	607.585347	682.3484950000001	733.816779	692.108611	701.160476	723.039729	694.463569	644.40896	705.7715019999999	693.734397	685.066183	730.697068	691.749871	671.0466690000001	647.5609059999999	658.110813	697.501139	708.2560679999999	746.860805	724.712362
Bcat2	4.112966	5.960846	4.744136	5.722942	5.4596919999999995	4.501826	5.997192	5.498259	4.832966000000001	5.560398	5.616843	6.637604	5.116805	5.180707	5.1160190000000005	6.427132	7.105650999999999	5.284612999999999	6.363343	4.505604	5.102238	4.9444989999999995	4.398776	4.2391239999999994
Bccip	20.05311	17.635138	14.594887	21.021765	19.068342	16.203682	17.04895	17.853401	16.122097	17.047808	15.795553	16.966225	16.41161	15.325509	18.025326	16.815826	16.972775	13.168481	14.306439000000001	17.541912	18.024883	19.942139	17.933155	21.888147
Bcdin3d	2.997044	3.019762	2.726602	2.7727880000000003	2.191784	2.660116	2.7375380000000002	2.5129479999999997	2.973463	3.053116	3.264144	2.896255	3.0784540000000002	2.8747689999999997	2.6416009999999996	3.5866830000000003	2.436636	3.0586439999999997	2.088565	3.8662650000000003	2.401537	3.550237	1.766097	2.514852
Bche	3.564708	2.857584	3.247976	4.080092	4.092855999999999	4.301423000000001	2.692069	2.711437	2.445636	2.515154	2.8824490000000003	2.5258220000000002	2.5761700000000003	3.421332	2.613487	2.288333	2.531025	3.3439	3.081639	3.445326	3.07933	2.965991	1.8738740000000003	2.841914
Bckdha	22.898689	23.284091	23.347085999999997	27.746003	24.545397	22.286316	23.816706	24.990809	22.261174	22.081466	25.070831	26.266340000000003	21.144847	20.183747	22.456851	25.386870000000002	27.621461	17.795701	25.531622	26.504748	24.9098	23.631942000000002	23.513528	23.838023
Bckdhb	17.941771	16.480286	15.304124	15.796477	16.703003	16.788406	16.762569	16.372656	14.772946	14.619507	15.816756	15.141282	15.74598	13.631843	15.37863	16.609104000000002	14.465076000000002	15.382532000000001	17.921982	16.072208	14.713261	16.520838	16.591768	16.74004
Bckdk	18.665249	19.978583999999998	15.50245	18.598221	18.248468	16.640585	19.789732	17.178585	18.322470000000003	16.967592	17.381559	19.236597	15.719573	16.587248000000002	17.415195	20.45289	19.767729	15.654107999999999	16.38438	19.213779000000002	18.965385	17.775391	18.315075	16.714782999999997
Bcl10	8.458652	8.024161999999999	8.361769	8.552156	7.276246	6.410436	6.828817999999999	7.028455	6.450856	6.8460339999999995	6.727339999999999	8.487128	6.1401330000000005	7.450935	7.058922	7.356391	7.460705	6.3278419999999995	7.604114999999999	6.461930000000001	6.154648	7.056099000000001	6.329236	7.060938
Bcl11a	3.60015	3.594417	3.8321	3.3971150000000003	3.2913349999999997	3.6054019999999998	3.771621	3.493004	4.480157	4.08798	4.234306	3.475402	4.483087	3.356063	3.556075	3.673172	3.397586	3.7940959999999997	3.832351	3.7608019999999995	3.6792830000000003	3.992773	4.593122	4.658675
Bcl11b	0.97778	1.0906200000000001	1.2355180000000001	1.248917	0.740921	1.0109219999999999	1.0642639999999999	1.1206530000000001	0.8650950000000001	1.255782	0.842937	1.385122	1.082871	1.2250729999999999	0.928847	0.8616370000000001	1.178159	1.2737479999999999	2.0143619999999998	0.722952	0.832175	1.13382	1.597249	1.029216
Bcl2	2.829054	2.8828240000000003	2.990393	3.023285	2.91405	3.189023	3.3906389999999997	2.352376	2.6139740000000002	2.5115689999999997	3.193765	2.389739	2.4026509999999996	2.9868930000000002	2.691677	2.557122	2.915684	1.9461529999999998	3.7154550000000004	2.393298	2.602989	3.1813860000000003	2.57292	2.8701209999999997
Bcl2a1	1.741138	2.4643490000000003	1.520219	1.469018	2.1565950000000003	1.525327	1.1946350000000001	1.074857	0.8549370000000001	1.6610220000000002	0.9381229999999999	0.953989	0.824198	1.508584	0.785049	1.460221	1.245832	0.783293	0.9424370000000001	0.45176099999999997	0.8780959999999999	0.856141	0.976092	1.19249
Bcl2l1	29.192151000000003	33.813484	30.553606	33.855973	34.724206	33.303819	32.127039	29.563046999999997	31.085484	28.987846	28.446946	30.359809999999996	34.457491999999995	30.775190000000002	31.316825	35.467052	30.791766	24.220402	28.836846	31.993388	34.046537	33.263471	30.7812	31.351301
Bcl2l10	0	0.250073	0.255457	0.120314	0.053742	0.086642	0	0.457934	0.152693	0.412492	0.134518	0.038541000000000006	0.243022	0.31797600000000004	0.12499400000000001	0.054276	0.266635	0.103824	0.24589	0.022761	0.15096400000000001	0.260155	0.310155	0.094885
Bcl2l11	1.095887	0.973251	1.06864	1.038878	1.17991	1.3215379999999999	1.1816360000000001	1.057484	1.2419950000000002	1.444133	1.010052	1.2779479999999999	0.570986	0.8333969999999999	0.759153	0.872358	0.970015	0.878682	1.097198	1.141899	1.217824	0.762946	0.799733	1.062864
Bcl2l12	1.313006	1.194533	1.242939	1.20361	1.133661	1.180927	1.2364979999999999	0.7647930000000001	0.977627	1.394884	1.037614	1.164191	0.540412	1.264951	0.9556040000000001	1.219416	1.4217	0.9511280000000001	1.757382	1.671857	0.95155	0.833142	0.699917	1.166052
[truncated: 24,261 more rows]
