# Supplementary material for: Therapeutic potential of luteolin in central precocious puberty: insights from a danazol-induced rat model
Source: Front Endocrinol (Lausanne). 2025 Sep 12;16:1666932. doi: 10.3389/fendo.2025.1666932 (PMC12463909; doi:10.3389/fendo.2025.1666932)
Supplement: Supplementary file 7 [file Table6.xlsx]

## Sheet: IL-4 serum
Control	Model	Luteolin（Low）	Luteolin（High）	Triptorelin
153.356	40.524	54.7709	131.771	137.749
135.954	30.3519	61.2766	125.805	150.347
142.541	44.0952	50.6248	133.563	143.741
147.342	38.7353	66.5936	119.85	149.145

## Sheet: IL-4 Organ tissue
Control	Model	Luteolin（Low）	Luteolin（High）	Triptorelin
313.054	105.023	105.023	300.489	313.054
317.258	112.262	112.262	297.012	317.258
302.578	102.625	102.625	302.578	302.578
315.856	102.625	102.625	291.461	315.856

## Sheet: IL-10serum（pg-mL）
Control	Model	Luteolin（Low）	Luteolin（High）	Triptorelin
58.8664	23.5496	29.4969	54.7215	64.5082
65.2471	22.1225	26.8794	58.1335	58.8664
63.0325	21.1709	32.117	52.0502	63.5241
61.0693	17.8373	26.1658	56.6695	61.8049

## Sheet: IL-10 Organ tissue（pg-mL） 
Control	Model	Luteolin（Low）	Luteolin（High）	Triptorelin
129.966	69.2611	69.9871	118.194	128.383
136.877	62.9905	69.503	107.919	127.593
132.614	56.5143	66.3623	112.009	120.27
130.23	66.1211	59.6285	117.159	130.23

## Sheet: TNF-α serum（pg-mL）
Control	Model	Luteolin（Low）	Luteolin（High）	Triptorelin
70.0827	180.835	156.507	122.297	77.3788
73.13	177.864	140.187	118.894	79.637
69.265	182.78	134.365	121.749	80.5913
71.7215	182.248	143.003	125.745	76.3131

## Sheet: TNF-α Organ tissue（pg-mL）
Control	Model	Luteolin（Low）	Luteolin（High）	Triptorelin
94.6902	268.054	224.051	163.758	93.3253
98.1909	265.986	190.765	162.133	105.572
97.4375	270.666	203.06	161.002	105.185
97.1867	267.795	201.123	162.944	95.0635

## Sheet: IL-17 serum（pg-mL）
Control	Model	Luteolin（Low）	Luteolin（High）	Triptorelin
154.948	425.3	364.418	239.267	163.027
149.644	409.066	356.355	414.672	160.941
156.799	411.859	366.906	233.973	167.653
147.015	429.465	359.84	242.071	160.525

## Sheet: IL-17 Organ tissue（pg-mL）
Control	Model	Luteolin（Low）	Luteolin（High）	Triptorelin
213.142	475.998	444.776	304.778	207.495
202.996	462.993	422.556	272.885	214.458
203.848	466.2	418.118	273.666	227.432
206.204	477.895	411.37	285.603	215.558

## Sheet: IL-6 serum（pg-mL）
Control	Model	Luteolin（Low）	Luteolin（High）	Triptorelin
353.661	736.942	617.064	562.676	415.157
394.994	720.196	633.462	570.424	432.179
333.227	774.676	631.117	571.199	411.284
370.083	799.773	645.203	560.353	420.576

## Sheet: IL-6 Organ tissue（pg-mL）
Control	Model	Luteolin（Low）	Luteolin（High）	Triptorelin
521.282	977.194	814.671	701.753	607.048
534.376	910.325	897.795	731.079	639.739
513.583	1071.22	1003.86	743.823	584.566
545.167	1170.51	901.131	751.808	653.022

[truncated: 6 more sheets: IL-10 pediatrics（pg-mL）, IL-4 pediatrics（pg-mL）, TNF-α pediatrics（pg-mL）, IL-17 pediatrics（pg-mL）, IL-6 pediatrics（pg-mL）, heatmap]
