# Supplementary material for: Therapeutic potential of luteolin in central precocious puberty: insights from a danazol-induced rat model
Source: Front Endocrinol (Lausanne). 2025 Sep 12;16:1666932. doi: 10.3389/fendo.2025.1666932 (PMC12463909; doi:10.3389/fendo.2025.1666932)
Supplement: Supplementary file 8 [file Table7.xlsx]

## Sheet: Irf7（2-△△Ct）
Control	Model	Luteolin
22.45	3.1	5.16
21.75	3.08	5.4
9.8	0.62	21.56
9.29	0.49	23.08
7.12	0.66	3.17
7.98	0.6	3.01

## Sheet: Cxcl10（2-△△Ct）
Control	Model	Luteolin
31.41	0.54	12.94
31.53	0.61	11.77
31.53	0.52	13.12
31.21	0.84	12.47
31.87	0.87	11.87
31.35	0.91	13.1

## Sheet: Cxcl11（2-△△Ct）
Control	Model	Luteolin
4.26	0.54	3.88
4.24	0.5	4.72
4.67	0.46	4.31
14.22	1.34	7.99
13.82	1.49	9.19
14.99	1.17	7.87

## Sheet: Stat1（2-△△Ct）
Control	Model	Luteolin
8.4	1.28	3.27
8.68	1.41	3.2
3.01	0.9	5.78
3.05	1.03	5.41
3.26	0.77	1.4
3.13	0.76	1.47

## Sheet: Trl3（2-△△Ct）
Control	Model	Luteolin
3.52	0.99	1.92
3.53	0.94	1.87
3.35	1.06	4.37
3.07	0.99	3.83
3.53	1.03	1.12
3.48	0.92	0.97
